# Supplementary material for: Toxicity mechanism analysis of cGAS-STING-TBK1 signaling pathway small molecule modulator based on network toxicology and molecular docking strategy: quinacrine acetate as an example
Source: Front Chem. 2025 Apr 22;13:1584588. doi: 10.3389/fchem.2025.1584588 (PMC12052562; doi:10.3389/fchem.2025.1584588)
Supplement: Supplementary file 4 [file Table1.xls]

id	logFC	AveExpr	t	P.Value	adj.P.Val	B
SEMA5B	-2.51902593787879	6.21691156989247	-12.060623941953	7.98292685555754e-21	1.72862298130243e-16	36.7046506126739
KCNK4	-1.74883251212121	4.40851249462366	-10.3957984064211	2.52810609172227e-17	2.40119579930608e-13	28.8963103102272
LINC01093	1.78701826363637	4.26639202150538	10.3396834101239	3.32667747202284e-17	2.40119579930608e-13	28.6299554643214
TMC7	1.35697456363637	4.50023856989247	10.0086604011396	1.68347341021522e-16	9.11348330620007e-13	27.0561832571569
LOC102724927	1.90291796969697	4.28646429032258	9.81939763231087	4.25970086167739e-16	1.84479124917524e-12	26.1548533310445
LINC00630	1.42746665151515	4.06042492473118	9.60173909017321	1.23970555904395e-15	4.38273927261239e-12	25.1174497069132
LINC00595	1.52990993484849	5.6875458172043	9.52458931991966	1.81048849075757e-15	4.38273927261239e-12	24.7496165080176
PCP2	-1.46354648030303	5.52770183870968	-9.49440988569675	2.09960063618595e-15	4.38273927261239e-12	24.6057195895861
LINC01315	-0.920489759090904	9.31419411827957	-9.48345166591382	2.21563866049118e-15	4.38273927261239e-12	24.5534696749422
FAM186A	1.48403317121212	4.15683769892473	9.44689480893142	2.65115418412899e-15	4.38273927261239e-12	24.379161686315
CTA-246H3.12	-1.27818151515151	4.64496805376344	-9.44054581468559	2.73508165954895e-15	4.38273927261239e-12	24.3488887884373
BACH2	1.00984787878788	5.4538134516129	9.43646815034435	2.79038007197789e-15	4.38273927261239e-12	24.3294459230996
CEACAM19	-1.83057931666666	6.11110924731183	-9.42832253318894	2.90421450763241e-15	4.38273927261239e-12	24.290606543774
TMIGD2	-1.91922477272727	7.39273492473118	-9.42067684205985	3.01528328701518e-15	4.38273927261239e-12	24.2541509555661
RP11-357G3.1	-1.89257045151515	4.65802470967742	-9.41928337528224	3.03597899183458e-15	4.38273927261239e-12	24.2475067460991
AC003989.4	-1.64254758181818	5.0629372688172	-9.35685027683197	4.12468048009789e-15	5.20154182291424e-12	23.9498244893893
ESAM	-2.01714097272727	5.093196	-9.34933861767835	4.27959222821273e-15	5.20154182291424e-12	23.9140098877764
ANHX	-2.2006125060606	5.97406439784946	-9.34338258249256	4.40654588108524e-15	5.20154182291424e-12	23.8856125287863
UBL4B	-1.86690674545455	4.75357241935484	-9.32755888421097	4.76241712809218e-15	5.20154182291424e-12	23.8101689329653
SGCA	-1.47701568939394	4.36759574193548	-9.32577774842891	4.80423184900179e-15	5.20154182291424e-12	23.8016770119302
RP11-490G2.2	1.73353443030303	4.25975838709677	9.29594597770221	5.56171515775098e-15	5.73492285837808e-12	23.659451730492
MUC8	-2.12013952575757	5.73122737634409	-9.2659178160073	6.44477007109539e-15	6.11871073339288e-12	23.5162981849175
FRMD1	-2.39074293333333	5.44628646236559	-9.2642088251285	6.49904622093083e-15	6.11871073339288e-12	23.5081511718099
WFDC12	-1.83157877727273	5.21286933333333	-9.24217230733282	7.24122757942597e-15	6.43882475290136e-12	23.4031027594919
LOC101927869	1.66560987121212	3.88220610752688	9.23163877109371	7.62534281837068e-15	6.43882475290136e-12	23.3528912768158
NOTUM	-2.04494846666667	6.32751759139785	-9.22458067430137	7.89405047570584e-15	6.43882475290136e-12	23.3192473807846
CTC-527H23.4	-1.17684967727273	4.58441446236559	-9.2155310666738	8.25246605737695e-15	6.43882475290136e-12	23.2761114961457
PLA2G2D	-1.59690063787878	4.39539002150538	-9.2073121405085	8.59205368796159e-15	6.43882475290136e-12	23.2369361140494
ERV3-1	1.53155969848485	4.6111488172043	9.2020779493341	8.8155610726528e-15	6.43882475290136e-12	23.2119879234565
DRD5	1.33777312272728	5.33841283870968	9.19253254819707	9.23822842700447e-15	6.43882475290136e-12	23.1664918624991
LINC00028	-1.8645226030303	5.29853950537634	-9.18603530879484	9.53744839047734e-15	6.43882475290136e-12	23.1355249814375
CADM3-AS1	-1.60893517575757	4.2921774516129	-9.18094459265697	9.77864383543715e-15	6.43882475290136e-12	23.1112622721802
RP11-540O11.1	-2.52713668484849	6.08014194623656	-9.18023879143677	9.81256196756927e-15	6.43882475290136e-12	23.107898406406
RGS6	-1.18797146969697	4.68136390322581	-9.15909359753478	1.08851039632874e-14	6.75443817978338e-12	23.0071236635075
LCAT	-1.21122494848485	4.72209160215054	-9.15848969820265	1.09173980000193e-14	6.75443817978338e-12	23.0042456821851
LOC100128751	-1.66365214090909	4.49292720430108	-9.04659414992378	1.88992250235598e-14	1.11990627294936e-11	22.4711118754148
LOC440934	1.62326890454546	4.00531186021505	9.04405748853646	1.91357403247096e-14	1.11990627294936e-11	22.4590289613775
LOC101928327	0.746243998484848	4.82318244086022	9.02757523250598	2.07462137531032e-14	1.18220661213078e-11	22.3805226679149
ZDHHC15	1.43201207121212	4.75209469892473	9.01531963874938	2.20308386648211e-14	1.22321994986676e-11	22.3221527594426
MYOZ3	-1.2588086969697	5.43839994623656	-9.00542249592151	2.31260106179586e-14	1.25192658480319e-11	22.2750183469028
SPATA22	1.09776179090909	3.57156134408602	8.99120574173415	2.47950008557752e-14	1.30953889885599e-11	22.2073167163961
U47924.29	-1.99365470757576	4.82282175268817	-8.96613024737256	2.80373056399975e-14	1.42135962639666e-11	22.0879184358061
LRRC66	1.51775590757576	4.70777739784946	8.96476857499585	2.82250225986222e-14	1.42135962639666e-11	22.0814352804973
LOC100507389	1.30755105606061	4.27250527956989	8.92497767898463	3.43011830285709e-14	1.68808594841063e-11	21.8920087975941
RP11-701I24.3	-1.52085218636364	4.63286832258065	-8.88099230470382	4.2548337393965e-14	2.0474259953976e-11	21.6826734961274
FLJ32154	-1.38880316818182	4.22368755913979	-8.85714159525613	4.78199767101153e-14	2.19534564625903e-11	21.569191047336
RNF125	1.37300205909091	6.58727612903226	8.85529549216369	4.8254225388225e-14	2.19534564625903e-11	21.5604080838235
DCST1	-1.5768466	4.42722672043011	-8.85356942517996	4.86637993074875e-14	2.19534564625903e-11	21.5521963134148
FAM229A	-1.64455995151515	5.51409560215054	-8.84890577313559	4.97878661818186e-14	2.20021725367571e-11	21.5300095194452
NXPE4	-0.984057333333332	4.19989269892473	-8.84441419686596	5.08949558737053e-14	2.20415874897843e-11	21.508642118738
RP11-435O5.5	-1.8058961969697	5.72851929032258	-8.83313527782737	5.37845556252516e-14	2.24837998169839e-11	21.4549891973122
CAMK2A	-1.30941508939394	4.62901798924731	-8.82951084407354	5.47474517169983e-14	2.24837998169839e-11	21.4377490794988
DIRC3	-1.90299273181818	4.63005739784946	-8.82845564469882	5.5031005370839e-14	2.24837998169839e-11	21.4327299731248
AP001630.5	-2.32873217727273	4.89774946236559	-8.82190201840313	5.68252252788159e-14	2.27869153368052e-11	21.4015582976156
DAB2	1.29060116666667	4.80091308602151	8.79896508128191	6.35772308824099e-14	2.5030933773231e-11	21.2924743051016
SLCO1A2	1.09117397878788	4.00718333333333	8.79090752953262	6.61345634542508e-14	2.55728185185419e-11	21.2541590318084
PRR34	-1.88723701818181	5.3358464516129	-8.77769407512758	7.05524361646919e-14	2.60664229516027e-11	21.1913321867366
TINAGL1	-1.31306241212121	5.24672549462366	-8.77604567321029	7.11238497445683e-14	2.60664229516027e-11	21.1834949362358
GIPC3	-1.47720522121212	5.68535583870968	-8.7760298529288	7.11293561187071e-14	2.60664229516027e-11	21.1834197199935
TRY2P	-1.43141023181818	4.44085495698925	-8.77290275412361	7.22261650085971e-14	2.60664229516027e-11	21.168552389753
CADM2	1.06657107575758	3.93028587096774	8.76558986615883	7.48574637716148e-14	2.6311041843474e-11	21.1337859578556
REG4	0.946187934848486	4.42926365591398	8.76076777786674	7.66446646582687e-14	2.6311041843474e-11	21.1108623640712
EDDM3A	0.973076862121212	3.98817935483871	8.75703837332007	7.80560402091176e-14	2.6311041843474e-11	21.0931339360023
LEPREL2	-1.67933453333333	5.4930486344086	-8.75578621707061	7.8535706354981e-14	2.6311041843474e-11	21.0871817099849
DNM1	-1.71389825757576	5.12321672043011	-8.75415531359361	7.9164874285939e-14	2.6311041843474e-11	21.079429180456
CCRN4L	1.10047318333333	5.36947496774194	8.75151441322888	8.01943641668644e-14	2.6311041843474e-11	21.0668758578471
GLTPD2	-1.51784005909091	4.21642040860215	-8.74712767754737	8.19340418009761e-14	2.63999648654661e-11	21.0460245117162
ABCC8	-1.64264216212121	4.70748092473118	-8.74280206851601	8.36863573306813e-14	2.63999648654661e-11	21.0254645463009
GBX1	-2.07655772575757	4.98452508602151	-8.74155933988064	8.41966719248219e-14	2.63999648654661e-11	21.0195579108219
ADAMTS6	0.992708772727275	4.75773566666667	8.73879715863823	8.53420864774465e-14	2.63999648654661e-11	21.0064296285021
TPSG1	-1.86687761515151	5.98459698924731	-8.70587102907056	1.00254510688453e-13	3.04568912679364e-11	20.8499626886099
KIF12	-1.79168226666666	5.55539370967742	-8.70381057489708	1.01269796402116e-13	3.04568912679364e-11	20.8401729504053
ETNPPL	1.66750253333333	4.06527658064516	8.69608410275045	1.05169234760397e-13	3.1196364513721e-11	20.8034643121071
MAST1	-1.63508632121212	4.64239027956989	-8.67305254703053	1.17704624620802e-13	3.44429181289034e-11	20.6940578558586
APOL5	-1.17479468484849	4.05739956989247	-8.66967019093423	1.19667054879192e-13	3.45502720847203e-11	20.6779928758011
CRYBB3	-2.37302815151515	5.32658341935484	-8.65383306938993	1.2929896245057e-13	3.57950893728314e-11	20.6027797841727
CENPI	0.877154171212123	4.30200520430108	8.65383272520728	1.29299179966643e-13	3.57950893728314e-11	20.6027781497295
LOC652993	1.47805435909091	4.70861911827957	8.65187270579475	1.30543810851916e-13	3.57950893728314e-11	20.5934705711209
TSSK3	-2.32375486515151	5.60561717204301	-8.65179915525426	1.30590748150627e-13	3.57950893728314e-11	20.593121304163
AHRR	1.98758815303031	6.38630969892473	8.64479925116127	1.3513577354035e-13	3.65778755030342e-11	20.5598823553491
ACTL6B	-1.53057703939394	4.49517978494624	-8.63843383990328	1.39405699011947e-13	3.660461810886e-11	20.529658462861
TCEANC2	-0.969765368181818	6.81117425806452	-8.6366101801075	1.40653636710895e-13	3.660461810886e-11	20.5209998472401
TSGA10IP	-1.82188615909091	5.27928284946237	-8.63533386340913	1.41533649877744e-13	3.660461810886e-11	20.5149400826447
RP11-486G15.2	1.08122243939394	4.43902907526882	8.63466603367998	1.4199630189084e-13	3.660461810886e-11	20.5117693586263
CSH1	-1.45257813939394	4.03102391397849	-8.62041208981802	1.52238878820024e-13	3.84400442450983e-11	20.4440999926704
LOC255654	-2.0014586439394	5.06724891397849	-8.61956343100891	1.52871449145168e-13	3.84400442450983e-11	20.4400713953258
USHBP1	-1.98814630454545	5.08704858064516	-8.61747162734168	1.54441851358804e-13	3.84400442450983e-11	20.4301417318344
WWTR1-AS1	-1.28538198636364	4.29705706451613	-8.61461828587005	1.56609955005056e-13	3.85367268827214e-11	20.4165974700026
TLDC2	-1.24425675	4.34174495698925	-8.60422624168053	1.64766197608568e-13	4.00881712698419e-11	20.3672721215457
MYOD1	-2.20017933636364	5.42044023655914	-8.57967705719541	1.85756401234877e-13	4.46929901371115e-11	20.2507739043261
CSDC2	-2.05595965757575	5.63841682795699	-8.57095169978241	1.93842580160358e-13	4.60317812722242e-11	20.2093757475831
RNASE3	-1.37635118787879	4.86937338709677	-8.56913238938228	1.95572359704656e-13	4.60317812722242e-11	20.2007444236955
C1orf127	-2.00461156515151	5.4949402688172	-8.55778020915542	2.06719145664038e-13	4.8132219142033e-11	20.1468907130322
C17orf67	-1.52322192121212	6.11257969892473	-8.55174583810211	2.12900050906787e-13	4.90440181099527e-11	20.118267210577
CLTC-IT1	1.54390053484849	6.19062562365591	8.52974971590175	2.37032401646346e-13	5.40284171078945e-11	20.0139485154163
THEG	-1.40526317272727	4.61184912903226	-8.51590773637581	2.53598344073468e-13	5.72022764850716e-11	19.9483163135682
KLC3	-1.49313298636363	6.29904396774194	-8.51201969566891	2.58455861433137e-13	5.76969404481768e-11	19.9298831164748
POTEKP	1.37713115757576	6.98277937634409	8.50339440649319	2.69565703782823e-13	5.95630178542168e-11	19.888993914342
DLGAP2-AS1	-1.80657202575757	5.11233843010753	-8.49452734725651	2.81483642798959e-13	6.1568149506754e-11	19.8469633345049
FNDC4	-2.20064416212121	5.76634521505376	-8.48396587783707	2.9636657838027e-13	6.37478858659337e-11	19.7969074834041
PITX3	-2.25470418787879	5.49001540860215	-8.48329568522592	2.97337049619438e-13	6.37478858659337e-11	19.7937313558815
RHD	-1.32061579242424	6.08575727956989	-8.47589635850052	3.08264609204325e-13	6.54427632128476e-11	19.7586668932236
FRRS1	1.41015276060606	3.87764108602151	8.47227920116318	3.13751391037328e-13	6.59608992380807e-11	19.7415269093272
MAP3K10	-2.37069584848485	5.93794434408602	-8.46866252061695	3.19334823124952e-13	6.64891948071894e-11	19.7243900179824
FLJ22184	-1.66059268939394	4.68871484946237	-8.46598803802819	3.23527323032987e-13	6.67205776472028e-11	19.7117180743804
LIPC	-1.02791396969697	4.051423	-8.45811107240775	3.36196818988683e-13	6.86793011168014e-11	19.6743989613686
PDZD3	-1.57624463484848	4.96963853763441	-8.45337789485714	3.44046516975031e-13	6.96260119493208e-11	19.6519762680765
CYP2A13	-1.24048980454545	6.98618221505376	-8.45050665271278	3.48897097943583e-13	6.99538681376883e-11	19.638374914786
LOH12CR2	0.831205931818184	5.96000929032258	8.446811072916	3.55240797561535e-13	7.05723323889677e-11	19.6208693867507
AKR1E2	-1.23589606060606	5.58537323655914	-8.42471015052394	3.9565249955177e-13	7.78859929572185e-11	19.5161987408823
C21orf67	-1.04311699848484	5.75361719354839	-8.41917568244569	4.06470495510005e-13	7.92947036916544e-11	19.4899924422472
DRD4	-1.76174587878788	4.42881203225806	-8.4092350388961	4.26646982489975e-13	8.2487622846767e-11	19.4429276451897
DDN	-2.48641958636364	5.51936603225806	-8.40670172288746	4.31946586783878e-13	8.27731981435229e-11	19.4309345297538
SH2D1A	-1.07198881363636	5.00856998924731	-8.40303547845236	4.3973268114168e-13	8.35260655915959e-11	19.4135787335539
KBTBD8	1.17614002121212	5.43381010752688	8.40115344667947	4.43783797297742e-13	8.3562559536394e-11	19.4046696598294
TCF15	-2.16269858484848	5.75620292473118	-8.39098045855972	4.66334314607087e-13	8.70517521422575e-11	19.3565174920591
FW340027	1.82621786969697	5.38808222580645	8.38915653346879	4.70496557543573e-13	8.7078055188449e-11	19.3478850038022
CLEC14A	-1.81747270909091	5.34371479569892	-8.38470662031434	4.80807455174993e-13	8.82322426640618e-11	19.3268249062136
FAM171A2	-1.7323494560606	4.36283787096774	-8.382000461896	4.87187745929079e-13	8.86517937004057e-11	19.3140181543165
CDO1	1.00511568939394	4.79816653763441	8.37923445774563	4.93796376553084e-13	8.91055561490041e-11	19.3009287191682
LINC00692	1.22831885454545	3.72471534408602	8.37065293023952	5.14873832390521e-13	9.06579913772622e-11	19.2603221982009
TRIM5	1.32359516060606	5.59325103225806	8.37061877227281	5.1495949660124e-13	9.06579913772622e-11	19.2601605782149
TMCC3	1.50753402424242	5.55933349462366	8.36241438463587	5.35952229663173e-13	9.35928192026318e-11	19.2213435606768
KIR2DL3	-1.19546322878788	5.00409572043011	-8.35903255463788	5.44851745186569e-13	9.43857575221598e-11	19.2053446819665
RP11-452L6.1	0.913484172727271	6.48927831182796	8.35694814533704	5.50410241032636e-13	9.44897586526231e-11	19.1954840975278
PCDHGA9	-1.35166597878788	4.63076868817204	-8.35451408337595	5.56972749917387e-13	9.44897586526231e-11	19.1839698314026
SLC16A4	1.23256522272728	5.59926956989247	8.35306909083184	5.60905454752246e-13	9.44897586526231e-11	19.1771345355438
FLJ20712	-1.21784085	5.09442810752688	-8.35233769440642	5.62906569972679e-13	9.44897586526231e-11	19.1736748447789
RDH5	1.27470676818182	6.59990502150538	8.34435285891844	5.85221708921502e-13	9.74799298845092e-11	19.1359070844353
LOC285957	1.4975012	3.92552319354839	8.34222983996214	5.91301879925196e-13	9.77408466251924e-11	19.125866126469
PEAK1	-0.618225093939392	9.66801050537634	-8.33818326734969	6.03065918494547e-13	9.78824323442149e-11	19.1067285134226
KCNK7	-1.26987097575757	4.84098502150538	-8.33717241052258	6.0604088438633e-13	9.78824323442149e-11	19.1019480175428
SEPT12	-1.25791719242424	4.93150723655914	-8.33650057670847	6.08026189236947e-13	9.78824323442149e-11	19.0987708549054
C16orf59	-1.84065928181818	5.86973393548387	-8.33575412339068	6.10239603143484e-13	9.78824323442149e-11	19.0952408490749
LOC101928231	-1.36210437878788	4.22878913978495	-8.33103447584207	6.24421645130591e-13	9.94207816445428e-11	19.0729224145642
HILS1	-1.3791396	4.50775115053763	-8.31742133740667	6.67194971436798e-13	1.04691593561539e-10	19.0085574420371
UPK3A	-0.998333787878788	4.17362619354839	-8.31392278157173	6.78651603324755e-13	1.05409555497796e-10	18.9920179930182
GJC2	-1.56911169242424	5.6952105483871	-8.31242460643979	6.83617411179152e-13	1.05409555497796e-10	18.9849356420715
DGKK	-1.28246001818182	4.72997074193548	-8.3115975588686	6.86374218397949e-13	1.05409555497796e-10	18.9810259977371
ZNF175	-0.724441203030302	7.21630811827957	-8.30995778494319	6.91872906269539e-13	1.05505745861694e-10	18.9732745623277
CNTN2	-1.36639860757576	4.75369406451613	-8.30189651199702	7.19550146902053e-13	1.08959013153965e-10	18.9351708031996
C15orf45	-1.09700435909091	4.02836950537634	-8.29868387562163	7.30885385529233e-13	1.09906889848958e-10	18.9199868055623
CCDC18	0.970527184848487	5.17097024731183	8.29515781834026	7.43531456153319e-13	1.11037449320993e-10	18.9033223893985
LINC01312	1.69827280757576	4.48915788172043	8.26921427895455	8.4353219805538e-13	1.23502380396346e-10	18.7807409693183
LA16c-395F10.2	-1.42831618030303	4.13327994623656	-8.26907353235752	8.44109739478121e-13	1.23502380396346e-10	18.780076095607
VHL	0.78331257575758	6.33337729032258	8.26602474059142	8.56717378311189e-13	1.23727063079727e-10	18.7656742751023
RABGEF1	0.84254033787879	6.81967937634409	8.26547600048069	8.59006426832148e-13	1.23727063079727e-10	18.7630822261069
SPO11	1.71878918333333	3.86642408602151	8.26457292421958	8.6278685346997e-13	1.23727063079727e-10	18.7588164739513
LOC100289058	1.31688895454545	5.40982067741936	8.2601391012356	8.81589502290908e-13	1.25591704490838e-10	18.7378739030054
KRT33A	-1.3250540969697	4.17409058064516	-8.25751458223952	8.92911223140797e-13	1.26373200169221e-10	18.7254780777989
ANKRD60	-1.38001312878788	4.18930050537634	-8.2473431784872	9.3817473289285e-13	1.31917114714687e-10	18.6774429053909
RP11-1007O24.3	-1.75463518484848	5.6136115483871	-8.23382964661426	1.00186693446305e-12	1.39015539614255e-10	18.6136372637912
FKBP7	0.853742593939389	5.14250505376344	8.23262949312959	1.0077276880075e-12	1.39015539614255e-10	18.6079713270114
KLK15	-1.27207633030303	5.10084370967742	-8.23194729873133	1.01107429026572e-12	1.39015539614255e-10	18.6047507330398
C17orf53	-1.50863971212121	5.2529427311828	-8.23128435105219	1.01433708594497e-12	1.39015539614255e-10	18.6016210381687
FLJ21369	1.52364985	4.51183709677419	8.22546612075444	1.04342627623804e-12	1.41826332355515e-10	18.5741554374388
NMNAT1	0.673653362121214	6.80339047311828	8.22457673677179	1.04794556095328e-12	1.41826332355515e-10	18.5699572480114
INPP5J	-1.81533182424242	5.88666206451613	-8.22243067273322	1.05893097860529e-12	1.42422928016887e-10	18.5598273786269
MB21D1	1.50753145606061	5.565119	8.21951043950899	1.07406381269403e-12	1.42732652029864e-10	18.5460438828623
PDE6G	-1.77713161818182	5.44315370967742	-8.21944280487682	1.07441684127033e-12	1.42732652029864e-10	18.5457246559087
ZAN	-1.1982829530303	4.77071247311828	-8.21729754186292	1.08567454743839e-12	1.43068726351687e-10	18.5355994819067
NPB	-1.97537172878788	5.94785316129032	-8.21644883309376	1.09016070231959e-12	1.43068726351687e-10	18.531593867251
KRTAP3-1	-1.64539680606061	5.03097138709677	-8.21400825162246	1.10316447388856e-12	1.43903153720378e-10	18.5200754936261
ATOH7	1.00369727121212	4.45424616129032	8.21131866668529	1.1176740678753e-12	1.44922839914801e-10	18.507382519772
KIAA1257	0.743284378787877	6.91927790322581	8.20928493293979	1.12877164681361e-12	1.45134323372965e-10	18.4977851106445
THBS1	0.819755169696972	4.94179966666667	8.20856799451076	1.13270992195581e-12	1.45134323372965e-10	18.4944018835391
TICRR	-0.938561303030303	5.3358204516129	-8.20131968196323	1.17330336488461e-12	1.49277898790298e-10	18.4601995808833
C17orf62	0.659320204545452	8.37650758064516	8.19711642506396	1.19750398607093e-12	1.49726766744851e-10	18.4403678861012
FRMD6-AS1	0.899320251515154	6.07520387096774	8.19634270994409	1.20201262163109e-12	1.49726766744851e-10	18.4367175273667
LOC101927914	-1.43876932272727	4.48386066666667	-8.19594277192761	1.20434978996076e-12	1.49726766744851e-10	18.4348306548433
BC045789	1.60308168030303	4.12065078494624	8.19497245602955	1.21003898496116e-12	1.49726766744851e-10	18.430252845977
KCNH8	1.39361236666667	4.25169191397849	8.1911853925418	1.23250082963149e-12	1.5163961911841e-10	18.4123868001361
CECR6	-1.47987843636364	4.14526231182796	-8.18916050850342	1.24468079581543e-12	1.52272982782979e-10	18.4028346051167
BRSK2	-1.05239466515152	4.56002611827957	-8.18772340255515	1.25339788861481e-12	1.52477965618343e-10	18.3960554093216
NPHS1	-1.06683705757576	4.57143121505376	-8.18589320250146	1.26458750279904e-12	1.52979764165421e-10	18.3874221444415
FAT3	1.14305583181818	4.28180080645161	8.18357293186788	1.2789165394251e-12	1.53753625660509e-10	18.3764775734034
CCDC144A	1.46130202727273	4.09827789247312	8.18225149951843	1.28714934709435e-12	1.53753625660509e-10	18.3702446667924
FAM65C	-1.03484940606061	5.22773517204301	-8.18116182016816	1.29397799497093e-12	1.53753625660509e-10	18.3651050013801
MYL7	-1.65264306212121	4.8010304516129	-8.1803028312623	1.29938641802314e-12	1.53753625660509e-10	18.3610535004009
GALNT15	1.10156244090909	4.45614231182796	8.17890199002128	1.30825484687542e-12	1.53961687251306e-10	18.354446439124
SLC6A7	-2.04510771969697	4.82239303225806	-8.17629327334499	1.3249311192413e-12	1.5481893490772e-10	18.342142890875
RBAKDN	-1.76477291363636	5.80099513978495	-8.17521612739987	1.33187842281304e-12	1.5481893490772e-10	18.3370628954165
TAS2R50	1.31284533484849	4.34868349462366	8.17259898056878	1.3489099252097e-12	1.5481893490772e-10	18.3247204245743
DHRS2	-1.0685032060606	4.90484130107527	-8.16993292018076	1.36648287048256e-12	1.5481893490772e-10	18.3121478892576
SLC30A3	-2.22484715909091	5.25646268817204	-8.16970081978726	1.36802347666706e-12	1.5481893490772e-10	18.3110533857885
MAGEA10	-1.16332011363636	4.33304007526882	-8.16957829661378	1.36883744303848e-12	1.5481893490772e-10	18.3104756116749
STXBP5L	1.13667657575758	3.93588684946237	8.16743139462896	1.3831786616728e-12	1.5481893490772e-10	18.300351825857
AX748339	1.08395404242425	6.84937105376344	8.16685775839044	1.38703580733803e-12	1.5481893490772e-10	18.2976468936977
ADAMTS20	1.15672380606061	3.83227184946237	8.15424088072257	1.47463524922335e-12	1.63752572752217e-10	18.2381603923453
BZRAP1-AS1	0.76954798484849	5.77451591397849	8.15196517777317	1.49101240235619e-12	1.64726441635821e-10	18.2274323203897
OGFRP1	-2.11886551818182	5.45955319354839	-8.1434742612851	1.55373293939922e-12	1.70784431826146e-10	18.1874086724757
SNORA78	-1.96712205757576	5.05849324731183	-8.13414692537177	1.62566526604996e-12	1.77788665005281e-10	18.1434498110319
ZNF488	-1.28828080757576	4.1564508172043	-8.13221582100101	1.64096747348273e-12	1.78560350104498e-10	18.134349673041
PCDHA9	0.999847224242423	6.23659203225806	8.12887699619398	1.66776384148779e-12	1.80568791117883e-10	18.1186165855329
TNNI1	-1.27585601818182	4.24730409677419	-8.12705949535682	1.68253331209653e-12	1.81261573831533e-10	18.1100526484639
C19orf80	-1.31743194242424	4.28848784946237	-8.12003904350433	1.74081726580909e-12	1.86567922445322e-10	18.0769755839047
GAFA2	-1.54917732121212	4.83562778494624	-8.11906979734844	1.74902042377392e-12	1.86567922445322e-10	18.0724093045546
HSPB2	-1.70893926363636	5.02675676344086	-8.11705289216489	1.76621402655068e-12	1.87478424171218e-10	18.0629076046347
TMEM198	-1.13842712878788	6.30112423655914	-8.10631138698143	1.86065891476075e-12	1.95376160217204e-10	18.012310335273
NSMF	-2.10116677878788	5.46671059139785	-8.10628482380929	1.86089859944684e-12	1.95376160217204e-10	18.0121852240667
LACE1	0.908881696969697	5.13289307526882	8.10553405635781	1.86768565461168e-12	1.95376160217204e-10	18.0086491740193
HAS1	-1.31095276212121	4.63808409677419	-8.10434408880966	1.87849369752412e-12	1.95409789281957e-10	18.0030446359735
AMHR2	-1.9823605530303	5.32912298924731	-8.10351558027336	1.8860555075242e-12	1.95409789281957e-10	17.9991425836394
LOC101929288	-1.44065369393939	4.26683593548387	-8.10131356362318	1.90630106254654e-12	1.9656687242087e-10	17.9887719863428
NANOS3	-1.94309847424242	5.17218249462366	-8.09889968130678	1.92874333200243e-12	1.97938427067206e-10	17.9774041048446
WNT11	-1.21387353636364	4.78096458064516	-8.09238893442449	1.99059570192423e-12	2.03295463426481e-10	17.9467452459526
KRTAP17-1	-1.4443896030303	4.41617629032258	-8.09144559537358	1.99971985359936e-12	2.03295463426481e-10	17.9423034262227
LINC01010	-1.57073181060606	4.44370330107527	-8.08493670036585	2.06382063979169e-12	2.08831645486212e-10	17.9116578214054
PCDHB11	-1.75883500909091	4.54537902150538	-8.07063850429027	2.21190835178947e-12	2.21150373117547e-10	17.8443521390836
ACAA2	-0.863248165151513	7.46886778494624	-8.07023834331432	2.21620167019986e-12	2.21150373117547e-10	17.8424687462362
KRT83	-1.68363897575757	5.1580844516129	-8.06581858830319	2.26417680508868e-12	2.24901305217387e-10	17.8216677959674
IRX2	-0.817738377272722	9.00485475268817	-8.06260586836692	2.29969784409834e-12	2.27386562173997e-10	17.8065487568999
ECEL1	-1.24237300757576	4.5903635483871	-8.05852609859939	2.34560631216213e-12	2.30871632197994e-10	17.7873508135119
LHX5	-1.78480077121212	5.04594591397849	-8.05529779309075	2.3825794709504e-12	2.33449664542805e-10	17.772160692297
SYCP1	1.16269039242424	3.94074974193548	8.05123581773605	2.42992618762852e-12	2.37016313814901e-10	17.7530493395624
CTB-176F20.3	-1.67894936212121	4.57093925806452	-8.04946367653933	2.4508748988936e-12	2.37987646011847e-10	17.7447120206575
ACSS1	-0.685017581818178	7.42024331182796	-8.0456045395652	2.49711866792654e-12	2.41097349552513e-10	17.7265571538156
SAMD14	-0.878041740909095	5.9693994516129	-8.03514537874445	2.62686558130559e-12	2.51690917245979e-10	17.6773605305694
GPR1	2.62128281212121	4.53149501075269	8.0317168785688	2.67084075742049e-12	2.54777029784949e-10	17.6612362694668
HMCN2	-1.42645298333333	5.63952824731183	-8.02915678172972	2.70415489480597e-12	2.56823553035652e-10	17.6491968699462
SSR4P1	-1.53848227272727	4.45451493548387	-8.02594142003539	2.74658273631903e-12	2.59713985031669e-10	17.6340768643346
LINC01281	-1.46110149393939	4.63828806451613	-8.02143831204303	2.80711944509683e-12	2.62572602780607e-10	17.6129030446959
MEGF6	-1.1770670530303	5.68415412903226	-8.02020089467287	2.82398593127118e-12	2.62572602780607e-10	17.6070850040045
RAG2	1.41458448636364	3.37617448387097	8.01950540208526	2.83351003164733e-12	2.62572602780607e-10	17.6038150309061
SNX29	0.984807618181818	6.5895917311828	8.01921888361328	2.8374429228162e-12	2.62572602780607e-10	17.6024679310491
TMCC1-AS1	1.18641523030303	3.8918831827957	8.01776718445449	2.85745335130696e-12	2.63299127102983e-10	17.5956427244879
ABHD16B	-1.41734872727272	4.00164780645161	-8.01470521261487	2.90012199664845e-12	2.66098481845024e-10	17.5812474618705
UPB1	-0.861977071212122	5.26184211827957	-8.01279113037783	2.92711644444898e-12	2.67442107544719e-10	17.5722492534555
SPSB4	-1.75087605606061	4.7950061827957	-8.00994350514507	2.96774042524661e-12	2.70014500707102e-10	17.5588630851294
ITGA11	-0.951332348484848	5.27434662365591	-8.00363679091142	3.05972114636361e-12	2.77218417168861e-10	17.529219265492
AFAP1	2.04392143636364	4.38601397849462	8.00147559533324	3.09188991799651e-12	2.77915303940016e-10	17.5190617920754
RP11-661A12.9	-1.63464345454545	4.33675689247312	-8.0010120738191	3.0988330424781e-12	2.77915303940016e-10	17.5168833336218
CXorf56	1.04636734545455	6.20817150537634	8.00023046932093	3.11057593656357e-12	2.77915303940016e-10	17.5132099978868
PLEKHA4	-1.76612249545455	5.22791632258065	-7.99968811849718	3.1187502935912e-12	2.77915303940016e-10	17.5106611278317
SHMT1	0.839393236363639	5.09397961290323	7.99833414701974	3.13925094490486e-12	2.78595655577745e-10	17.5042980381475
SNORA71B	-1.66248950909091	5.05173196774194	-7.99606619903823	3.17389129377203e-12	2.8052017173608e-10	17.4936400637826
HMX1	-1.84469952575758	5.72015615053763	-7.99482456559326	3.193016803031e-12	2.80612310929503e-10	17.487805363653
SNCB	-1.30761698636364	4.79467622580645	-7.99431806451231	3.2008516116924e-12	2.80612310929503e-10	17.4854252520865
MYL3	-1.64913453333333	5.25491076344086	-7.99263312430113	3.22705311974138e-12	2.81768581672903e-10	17.4775076960872
COL18A1-AS1	-1.02084435454545	4.16300613978495	-7.98947891936317	3.27667773954674e-12	2.84003214875251e-10	17.4626868225845
LOC102724009	-1.49931123030303	4.28218520430107	-7.9893402312018	3.27887705360731e-12	2.84003214875251e-10	17.4620351825208
PHACTR3	1.55375028636364	4.66081709677419	7.98802826695942	3.29975501385898e-12	2.84672888725508e-10	17.4558708856621
SYP	-1.63930949242424	4.85391178494624	-7.98569364647026	3.33723491318759e-12	2.85002463588029e-10	17.4449020475533
LONRF3	0.695701595454543	6.50913413978495	7.98540260435062	3.34193690844451e-12	2.85002463588029e-10	17.4435346721258
PCDHAC2	-1.39907702272727	4.5393407311828	-7.98533313514724	3.34306020833838e-12	2.85002463588029e-10	17.4432082928756
DSCR4	-1.29562439393939	4.67141331182796	-7.98281704589794	3.38399913931466e-12	2.87361244559685e-10	17.4313875702559
KRTAP5-8	-2.13795212727273	5.71335155913978	-7.9810062408889	3.41377103410843e-12	2.88757023330406e-10	17.4228807125723
LINC01209	-1.0031308469697	3.74590716129032	-7.9796736774615	3.43584648734999e-12	2.89493462401077e-10	17.4166207685405
PLK5	-1.43323929848484	5.36390633333333	-7.97335999097522	3.54238758611636e-12	2.96534914119259e-10	17.3869636341538
ADARB1	-0.827905509090909	5.95632067741936	-7.97310223867537	3.54680626013153e-12	2.96534914119259e-10	17.3857529875774
DLGAP3	-1.5841039469697	5.33408551612903	-7.96103502639176	3.75993600122276e-12	3.13144823732606e-10	17.3290817508113
FAM106A	1.45839940757576	5.28396391397849	7.95464620148034	3.87788880460081e-12	3.2112328609148e-10	17.2990840637011
OPN4	-1.2795732969697	4.77496512903226	-7.9542463115194	3.88539304313142e-12	3.2112328609148e-10	17.2972065877005
MLLT11	1.07655152272727	5.89886790322581	7.95181334784179	3.93136203494387e-12	3.23687123591919e-10	17.2857842299672
RP11-17A4.3	-1.25877585454546	4.536973	-7.94944581286444	3.97661455208027e-12	3.25096637062633e-10	17.2746696466874
TEC	-1.46568757727273	4.54280182795699	-7.9493473446479	3.97850784250475e-12	3.25096637062633e-10	17.2742073925145
GGT5	-1.74913105454546	4.93235652688172	-7.94339282833584	4.09468157126465e-12	3.33331709564529e-10	17.2462561122691
CDHR5	-1.41914461212121	4.33154329032258	-7.9403304803016	4.1557373871348e-12	3.36086741170382e-10	17.2318825099087
POLR2J2	-1.52948206666666	6.77707295698925	-7.94013993532289	4.15956620641279e-12	3.36086741170382e-10	17.2309881905628
FGF7	1.10837741212121	3.71622767741935	7.93881862551228	4.18621345258629e-12	3.369824018673e-10	17.2247867533903
APLP1	-1.95468981969697	5.25803356989247	-7.93792192309647	4.20439425183301e-12	3.37192418997007e-10	17.2205782747903
KCNG2	-1.40059340909091	3.87188274193548	-7.93606458726799	4.24230247798811e-12	3.38977187669205e-10	17.2118615433851
OBP2A	-1.58374119090909	5.19839075268817	-7.93274389641241	4.31092775706596e-12	3.41847499191439e-10	17.1962780025266
IGF2BP1	-1.34563018333333	4.99439683870968	-7.93209941635964	4.32437406087116e-12	3.41847499191439e-10	17.1932536835357
SDHA	-0.632330621212118	10.6377077849462	-7.93204148033063	4.32558487016045e-12	3.41847499191439e-10	17.1929818122326
CDX2	-1.44444544545454	4.87553140860215	-7.93062940146071	4.35520059562116e-12	3.42145277547557e-10	17.1863555849749
LRRC29	-1.6243351030303	5.10828982795699	-7.93035619102193	4.36095393937035e-12	3.42145277547557e-10	17.1850735604874
PTGIR	-1.48558916212121	5.89557674193548	-7.92497020847196	4.47593100165424e-12	3.49898230721375e-10	17.1598017758209
ZNF417	1.84997283030303	3.97918183870968	7.92286555540672	4.52167562623054e-12	3.52202748238835e-10	17.1499272951435
TMEM200B	1.26340299393939	5.70126102150538	7.92074371232438	4.56826499643595e-12	3.54556309078222e-10	17.1399726460859
EHMT1-IT1	-0.941333119696969	4.67128572043011	-7.91545772047196	4.6864182584317e-12	3.62427503457429e-10	17.1151754727948
LLGL1	-1.25335495	6.75885443010753	-7.91446897132096	4.70885429688812e-12	3.62866658166603e-10	17.1105374765166
PTHLH	1.16736806363636	4.36780767741936	7.91015717488667	4.80795118595394e-12	3.69189272981016e-10	17.090313064366
LOC101928107	-1.13648792878788	3.94437280645161	-7.90637317462083	4.89662663279375e-12	3.74669798962954e-10	17.0725659369851
ZFP42	1.05829900757576	4.15779687096774	7.90540395096298	4.91960042851127e-12	3.75102210137265e-10	17.0680204865084
CYAT1	-1.07613607424242	4.61441158064516	-7.90268521611899	4.98461760258309e-12	3.78725998478365e-10	17.0552707523087
C17orf47	-0.886877578787876	4.08350887096774	-7.90165214945231	5.00954650829568e-12	3.79289231086135e-10	17.0504263117367
C17orf96	-2.12242967424242	5.67270704301075	-7.90012961962192	5.04651304025003e-12	3.80756771336496e-10	17.0432868061434
EPHA5-AS1	-1.90169452878788	5.2997768172043	-7.89931418467882	5.06642306506997e-12	3.80931684204948e-10	17.039463141616
GDPGP1	0.884006887878789	6.22763609677419	7.89726380132405	5.11683230469296e-12	3.83390611508032e-10	17.029848989877
RP5-1189K21.2	1.63436963787879	3.83348643010753	7.88709828895491	5.37422388539281e-12	4.01287737980331e-10	16.9821902122573
LOC100652770	0.867793365151512	4.99559216129032	7.8858838214173	5.40582360412551e-12	4.02260152315236e-10	16.9764972106329
ST8SIA2	-0.835985174242421	4.02833451612903	-7.88237283946542	5.49822121100788e-12	4.07734527750564e-10	16.960039867712
ZNF646	-2.12575079090909	6.4159573655914	-7.88055333431963	5.54672133865346e-12	4.09927316952908e-10	16.951511675542
TMEM221	-1.20597095454545	5.18055832258065	-7.87874449681245	5.59535918125793e-12	4.12115332350201e-10	16.9430338488025
TRPV5	-0.889447689393939	5.73223094623656	-7.87733646731099	5.63351332631804e-12	4.13518974807087e-10	16.9364348184231
SULT4A1	-1.51885493939393	5.29959380645161	-7.87643154872833	5.65817097841191e-12	4.13925791778823e-10	16.932193841346
ADAMTSL2	-1.31176925454545	4.27544362365591	-7.87347718190657	5.73942325190726e-12	4.18456131639057e-10	16.9183485894821
SPC24	-1.1882681969697	5.22947894623656	-7.8700745441205	5.83444401828903e-12	4.23956546214868e-10	16.9024037850652
FGF22	-0.783573269696969	4.65275383870968	-7.86937808430477	5.85408528249642e-12	4.23961079288219e-10	16.8991403254579
KLK14	-1.93836919848485	5.49413559139785	-7.86438202911734	5.9969244822709e-12	4.32858009130313e-10	16.8757314927982
NTSR1	-1.31829422121212	5.09142694623656	-7.8624009750333	6.05451931318337e-12	4.35563326271338e-10	16.8664501150418
C10orf25	-1.18290967121212	5.09347974193548	-7.85842855936782	6.17167261207526e-12	4.42521187887012e-10	16.8478404034853
FAM69C	-1.23436254393939	4.89654120430108	-7.85662523258421	6.22559772041595e-12	4.42934716561628e-10	16.839392886069
N4BP3	1.66804448484849	4.62270375268817	7.85638598217334	6.23278720073392e-12	4.42934716561628e-10	16.8382721673524
TMEM163	1.11646887575758	5.10849874193548	7.85618592605883	6.23880523465856e-12	4.42934716561628e-10	16.8373350511359
GABRD	-1.34549813181818	4.47376646236559	-7.85403738807568	6.30380267201085e-12	4.45888579129275e-10	16.8272710122534
HOXB13	-1.13648495151515	4.25042827956989	-7.85290374013683	6.33836887642606e-12	4.45888579129275e-10	16.8219610651714
SLC8A3	-0.822579122727271	4.8815492688172	-7.85277894960555	6.34218538707937e-12	4.45888579129275e-10	16.8213765618375
PERM1	-1.98973608636363	5.42431039784946	-7.85028161686582	6.41904483175928e-12	4.49831704812024e-10	16.8096797382799
ZNF547	1.12574203939394	4.83598341935484	7.84891296168221	6.46155990723819e-12	4.51350381391406e-10	16.8032696330197
SCUBE3	-0.842539231818179	6.47669584946237	-7.84608267548842	6.55036922290944e-12	4.56082621070357e-10	16.7900146475253
GINS2	-1.12825252727272	6.18776512903226	-7.84314124361913	6.64395350465296e-12	4.61115926890241e-10	16.7762401073503
TARSL2	-0.648729393939392	7.34296803225806	-7.84208241467686	6.67796579466958e-12	4.61995755008866e-10	16.7712819205741
LINC00993	1.22941983636364	4.72039021505376	7.83869544778017	6.7879318022818e-12	4.66334436817422e-10	16.7554226071471
SMCP	-1.39356302575758	4.32726501075269	-7.83867770315968	6.78851264355653e-12	4.66334436817422e-10	16.755339522264
LOC283745	-0.992006842424245	4.24578517204301	-7.83816590348739	6.80528687698833e-12	4.66334436817422e-10	16.7529431599651
LINC01049	1.10088442727273	5.46665337634409	7.83722297495301	6.83629943634948e-12	4.66368002456104e-10	16.7485282332905
DCLRE1C	0.687998424242428	7.96206180645161	7.83684255026232	6.84885124138917e-12	4.66368002456104e-10	16.7467470592709
SHF	-1.35205566060606	5.24484324731183	-7.83493151962979	6.91225197536882e-12	4.69209731268453e-10	16.7377997372658
ZSCAN20	0.645345078787881	5.47858621505376	7.83065236626348	7.05634413796272e-12	4.77493987385765e-10	16.7177665450808
SPATA21	-1.81741248181818	5.29500333333333	-7.82858163638614	7.12714128890609e-12	4.80782297414245e-10	16.7080730205532
KIR2DS3	-1.9001218560606	4.89244546236559	-7.82446608848508	7.26995498586491e-12	4.88893184049437e-10	16.6888087455278
ARVCF	-1.05930413333333	7.27804768817204	-7.82354329541509	7.30236567143851e-12	4.88908926188293e-10	16.6844895566229
TAZ	-0.831345746969696	7.1681437311828	-7.82317487697879	7.31534552900189e-12	4.88908926188293e-10	16.6827651794477
KRT6A	2.03007778636364	5.06348503225806	7.82078018148596	7.40027516662955e-12	4.92406772499129e-10	16.6715572266972
LOC101927769	1.46835842121212	4.26871744086021	7.82041921568618	7.41316190240676e-12	4.92406772499129e-10	16.6698678474203
AC091133.1	-0.700669898484847	7.51752524731183	-7.81763084765944	7.5134640531024e-12	4.97542968213698e-10	16.6568183387184
BOLL	1.06880487878788	4.97313867741935	7.81378075028477	7.65418166765233e-12	5.05316005583365e-10	16.6388014499184
ANP32A-IT1	1.52094943484848	5.11794978494624	7.81267342513167	7.69513684645389e-12	5.06475663444111e-10	16.6336199401106
AIM2	1.3495417030303	5.40162190322581	7.81007472405905	7.79210997521425e-12	5.11304089100877e-10	16.6214603953019
LINC00313	-0.994394380303029	4.51438839784946	-7.80030545439198	8.16766308581247e-12	5.34328025559466e-10	16.5757562542987
LGI3	-1.89867043939394	5.0820897311828	-7.79789833404597	8.26293082960246e-12	5.37323191930458e-10	16.5644966142189
LOC100506504	-1.43881312121212	4.78482174193548	-7.79789471591405	8.26307485512342e-12	5.37323191930458e-10	16.5644796904204
LOC100131262	1.31092938181818	5.68332862365591	7.79646403322054	8.32022168914145e-12	5.39419402564877e-10	16.5577877991365
LINC01234	1.04724547272727	4.21882769892473	7.79492659750728	8.3820710667323e-12	5.41807065310511e-10	16.5505968508056
SAMD1	-1.44556993787879	6.75045231182796	-7.7936048736888	8.4356081472724e-12	5.43644817919752e-10	16.5444150621634
CRYAA	-1.21628550909091	4.68229941935484	-7.79245649864849	8.482399796805e-12	5.45038235014882e-10	16.5390442057143
SPATS2	0.607583203030305	6.79121980645161	7.79044733737435	8.56488702147586e-12	5.48710247227924e-10	16.5296478997847
LINC00454	-1.38865989393939	5.4723265483871	-7.78516755173291	8.78547576285996e-12	5.59538082730389e-10	16.5049580601086
MGC57346	1.44380937424243	6.44187083870968	7.78516508943234	8.78557994496778e-12	5.59538082730389e-10	16.5049465464398
ARL5C	-1.29867090757576	5.45434977419355	-7.78421697977183	8.82578680032582e-12	5.60450402857054e-10	16.5005132583246
SLC4A3	-1.57718248484848	4.42531060215054	-7.78251816416506	8.89828758625401e-12	5.63156173483992e-10	16.492569995987
CHRNA3	-0.970902099999999	5.2790154516129	-7.78200253014569	8.92041043248403e-12	5.63156173483992e-10	16.4901590809782
STATH	1.87273970909091	4.30669874193548	7.77878073541156	9.05988337634282e-12	5.70298589044556e-10	16.4750958764183
DPEP1	-1.50686052121212	5.24006162365591	-7.77690391938638	9.14212947848087e-12	5.73675721361979e-10	16.4663215709427
FOXR2	1.26366551818182	3.87863874193548	7.77635059401368	9.1665188690886e-12	5.73675721361979e-10	16.4637347995564
FKBP10	-1.73124382878788	4.80635195698925	-7.77262543871565	9.33240918394046e-12	5.82374606539039e-10	16.446320825519
DPEP3	-1.28682607272727	4.52826476344086	-7.77197810253381	9.36153976683111e-12	5.82513741698164e-10	16.4432948954905
NXNL1	-2.30556987121212	5.91476131182796	-7.76967513802166	9.46591014425463e-12	5.87320396171031e-10	16.4325302513168
TMEM74	0.990979943939394	4.34296582795699	7.76723648507144	9.57769215260509e-12	5.92558131064316e-10	16.4211320644884
LINGO2	1.1125938	5.53158588172043	7.76128060623494	9.85624658178562e-12	6.08054596814775e-10	16.3932975085376
ADM2	-1.54243078636364	6.70880966666667	-7.75943400931897	9.94423723855131e-12	6.11740094214744e-10	16.3846683898276
CTC-523E23.1	1.37643526515151	4.57633209677419	7.75563692863978	1.01276319799803e-11	6.21257062024058e-10	16.3669259979612
NPAS4	-1.46045973636364	4.59034878494624	-7.75226569156522	1.0293276748834e-11	6.29634504856645e-10	16.3511748973943
C1orf200	-1.98840405454545	6.03775520430108	-7.75102841301846	1.03547438539442e-11	6.31610206798051e-10	16.3453944314022
LMAN1L	-1.53499804090909	5.39722055913979	-7.75013665561626	1.03992720277359e-11	6.32544484518517e-10	16.3412283289047
AC079741.2	1.58150344090909	3.70130695698925	7.74953007804662	1.04296691064818e-11	6.32616400088952e-10	16.3383945822225
DMRTA1	-1.09101360151515	4.17335992473118	-7.74450674600266	1.06848214834751e-11	6.45778962083901e-10	16.3149288350644
MDGA1	-1.57667581818182	5.66760305376344	-7.74408896344881	1.0706319727908e-11	6.45778962083901e-10	16.3129773660719
LGI2	-1.83594584545454	5.32426131182796	-7.74175578236199	1.08271741078054e-11	6.51254522584493e-10	16.3020794358119
LOC149373	0.997832986363639	6.15622775268817	7.73763599241123	1.10438945635616e-11	6.62450118779401e-10	16.2828381727422
LINC01342	-1.39598947272727	4.90618176344086	-7.73682129196783	1.10872600004296e-11	6.63214165882051e-10	16.2790334058439
TRIML1	-1.11659121969697	4.40752812903226	-7.73228031603106	1.13320919614605e-11	6.7599206427952e-10	16.2578279113673
CYP11B2	-2.00420165	5.81445565591398	-7.7299786011509	1.14582379741455e-11	6.79771739978482e-10	16.2470803192746
RP5-968J1.1	-1.37790469393939	5.30518970967742	-7.72758832536638	1.1590716244367e-11	6.85752375834762e-10	16.2359199008494
P4HA3	-1.45770380909091	5.00344649462366	-7.72399481997739	1.17927546395752e-11	6.95804656581364e-10	16.219142834339
FAT4	1.37457065	4.17687789247312	7.71936606371455	1.20581686861237e-11	7.07608630702773e-10	16.1975348539851
LEPREL1	-1.53907643333333	4.99154287096774	-7.7187930549388	1.2091435770298e-11	7.07643108567654e-10	16.1948601188001
PTPRD	0.951287790909089	4.66349069892473	7.7149373407975	1.23176727632205e-11	7.18940393570827e-10	16.1768631878053
HHLA1	-1.36702953939394	5.3577322688172	-7.70702713612192	1.27950743898893e-11	7.44797152792102e-10	16.1399473831077
FAM71F1	0.883601310606063	4.6153673655914	7.70635516578313	1.28364677954255e-11	7.45203414590198e-10	16.136811757278
NOS1	-0.74347975909091	5.20147278494624	-7.69290874440858	1.36933434488144e-11	7.92265861648871e-10	16.0740785720295
LOC100507656	-1.49340420757575	5.34267982795699	-7.69207143185008	1.37485447266866e-11	7.92265861648871e-10	16.0701729210963
FNDC3B	1.61833760606061	4.62743716129032	7.69194495164297	1.37569023727706e-11	7.92265861648871e-10	16.0695829609881
PLA2G7	2.09805622575758	6.0088549139785	7.69107867955779	1.38142804816709e-11	7.92654839378761e-10	16.0655423365968
RP11-313C4.1	1.81171418333334	4.06870380645161	7.69073865063384	1.38368675203275e-11	7.92654839378761e-10	16.0639563378865
BARHL1	-1.64321461818182	5.59539897849462	-7.68863453684331	1.3977456298475e-11	7.985958804411e-10	16.0541424383768
TNNT1	-1.38137604090909	5.40263092473118	-7.68750072370192	1.40538014405468e-11	8.00844779983161e-10	16.0488544008119
MFAP4	-1.51143737424242	4.48617979569892	-7.68467269949944	1.42460382313616e-11	8.09668535070616e-10	16.0356653825408
DKKL1	-1.91949872878788	5.56509239784946	-7.68354139684166	1.43236696094958e-11	8.11949585664978e-10	16.0303896296753
LIPI	1.32689852272727	3.58797104301075	7.68291850138158	1.4366592920664e-11	8.1225640497143e-10	16.0274848694832
LOC101927278	-1.1723295030303	4.75027697849462	-7.68204044615038	1.44273164767758e-11	8.13565393198184e-10	16.0233903027989
CDH16	-1.61295234696969	4.38363105376344	-7.67790352801624	1.47168650975547e-11	8.27737654084286e-10	16.0041002723905
RP11-85A1.3	-1.27768493787879	4.95714607526882	-7.67693376027928	1.47855724022396e-11	8.29447629010611e-10	15.9995786635154
LOC100505774	-1.33359171060606	5.46811435483871	-7.67545720132431	1.48907986171799e-11	8.33192127277554e-10	15.9926943393654
TSSK6	-1.42058566969697	5.07871824731183	-7.67237571682941	1.51128041276486e-11	8.43434692216758e-10	15.9783281031954
CFC1	-1.04978180757575	5.12650216129032	-7.67158505919585	1.51702957459236e-11	8.44466797126553e-10	15.9746421646767
LOC100507459	1.35647606818182	6.18572696774194	7.66432839472332	1.57082184264786e-11	8.71751427744238e-10	15.9408163778455
ZNF536	0.795548906060606	4.18367658064516	7.66389468320142	1.57409627896923e-11	8.71751427744238e-10	15.9387949179236
GH1	-0.930057727272725	4.5179431827957	-7.66285270205218	1.58199080181175e-11	8.73888490368156e-10	15.9339385111096
POM121L12	-1.09707907121212	6.32721049462366	-7.65921203042135	1.60988458904736e-11	8.87034119369761e-10	15.9169713890736
NTRK3	-0.708112778787878	5.63072974193548	-7.6548904849118	1.64363054207093e-11	9.01110014422166e-10	15.8968333509945
ZNF771	-1.18836128181818	5.2133041827957	-7.65487485805524	1.64375383622774e-11	9.01110014422166e-10	15.8967605356072
LINC01056	-1.47704613484848	4.91577050537634	-7.65413200071651	1.64962552094077e-11	9.02045228041702e-10	15.8932991314458
ZNF785	0.8121232530303	6.7156118172043	7.64591672631911	1.71596800822714e-11	9.35958973555427e-10	15.8550242380783
LOC100506571	-1.93405521060606	5.07390616129032	-7.64346203441821	1.73630089601338e-11	9.4466983925311e-10	15.8435895785116
LPPR1	1.39054963333333	4.40123787096774	7.64018142581785	1.76384960985035e-11	9.57253119090211e-10	15.8283088079846
RTP5	-1.48022857424242	4.53909875268817	-7.63937645952782	1.77067541046461e-11	9.58555133455016e-10	15.8245595678221
RP11-38P22.2	1.29848842575758	5.07042077419355	7.6383996013193	1.77899407586735e-11	9.6065680096837e-10	15.8200098332187
HEATR3	0.703982950000002	7.23462378494624	7.63643017284168	1.79588354448884e-11	9.67364733143317e-10	15.8108375704694
SEMA6C	-1.85166606212121	5.93332138709677	-7.6314043948908	1.83970981571043e-11	9.88513060778998e-10	15.7874332447563
CLIP3	-0.767183340909093	4.79641390322581	-7.62672497489092	1.88147118235587e-11	1.0084499253152e-09	15.7656448903923
DSPP	1.22609365606061	5.76048744086022	7.62550411312722	1.89252091332155e-11	1.01186784832259e-09	15.7599607858326
AC012531.25	-1.17531968939394	4.77733382795699	-7.62439784239213	1.90258922306713e-11	1.01474549350482e-09	15.7548103683119
LINC00572	1.30650282272727	5.11896222580645	7.62265345343081	1.91857343828246e-11	1.0207564922007e-09	15.7466894246394
BVES	0.965935348484849	4.47348675268817	7.61926343093684	1.95001982936122e-11	1.03494434767127e-09	15.7309084594998
LOC100996506	-1.28086882575757	5.91166574193548	-7.61201852627427	2.01895311587498e-11	1.06890979880579e-09	15.6971877434622
AGTR1	1.09816580606061	4.42010287096774	7.60066404255203	2.13189321294158e-11	1.12412565611271e-09	15.6443536879224
CELSR3-AS1	-1.10039155757576	4.20233094623656	-7.60049441211847	2.13362724975674e-11	1.12412565611271e-09	15.6435645059365
GPR50	-1.0568877	4.25187003225806	-7.59893362381514	2.14964826983591e-11	1.12981756395696e-09	15.6363033398078
LRRC32	-1.44999667575758	5.17824648387097	-7.59223823056623	2.21974251750046e-11	1.16383303811029e-09	15.605158523124
ZNF587B	0.755716587878789	8.35135303225806	7.58986437090959	2.24513634521853e-11	1.174303923173e-09	15.5941175663024
GPR101	-1.29600451060606	4.99205488172043	-7.58710524895013	2.27501456335652e-11	1.18706422541981e-09	15.5812857054393
TNFRSF13C	-1.43948401969697	5.1123087311828	-7.58536204892955	2.29409491011795e-11	1.19414257653111e-09	15.5731791372952
LAX1	0.754285604545458	6.31918091397849	7.57706173900704	2.38715164097036e-11	1.23960147802331e-09	15.534585172328
WNT10B	-1.73014184848485	6.55036569892473	-7.57395385325083	2.42295232968418e-11	1.25518205136319e-09	15.5201368844602
FIGN	0.909723389393938	4.74473162365591	7.57134141637792	2.45345834254306e-11	1.26795195583359e-09	15.5079929324048
TMEM132C	-1.5631279060606	5.07425167741935	-7.56978627470773	2.47179906695339e-11	1.27438897609068e-09	15.5007642836698
ALPP	-1.27756869242424	3.83606195698925	-7.5685138824462	2.48690648751127e-11	1.27913237721067e-09	15.4948501683493
TSEN54	-0.663194959090909	7.90049580645161	-7.56282932604912	2.55552951761705e-11	1.31040153731212e-09	15.4684309475824
PRR29	-0.824351112121207	10.5715948817204	-7.56248031725307	2.55980350181504e-11	1.31040153731212e-09	15.4668090612928
ABTB2	-1.30130075	5.72163753763441	-7.56122817477811	2.57519588036528e-11	1.31517197154315e-09	15.4609903433459
CACNA1F	-1.51718588787879	4.74658648387097	-7.55640996508987	2.63528835342194e-11	1.33954305176053e-09	15.4386021270407
CARD6	0.813578609090912	7.9622428172043	7.5554145710645	2.64787552119489e-11	1.34278914604108e-09	15.4339773512257
PCDHB12	-1.54803865	5.08281327956989	-7.55277921301411	2.68149002441129e-11	1.35665852777108e-09	15.4217336868278
CHIA	-1.1540342939394	4.90232452688172	-7.55169643853064	2.69542365995702e-11	1.36052922920068e-09	15.4167034859053
ZFP57	-1.4871962469697	4.63167041935484	-7.54634283241476	2.76538108075325e-11	1.39226044341789e-09	15.3918348886123
LRRC2	1.25587318939394	4.50815283870968	7.54590758086532	2.77114736821423e-11	1.39226044341789e-09	15.3898132339904
REXO1L1P	-1.22902822878788	3.75894855913978	-7.54266561381913	2.81447522489915e-11	1.40929233007922e-09	15.3747558025714
PPP5D1	1.07060170757576	5.70088397849462	7.54239931553466	2.81806400168238e-11	1.40929233007922e-09	15.3735190368953
PCDH11X	1.29567799090909	4.21652547311828	7.53355833336512	2.9398272802314e-11	1.46650395898592e-09	15.3324646980506
LOC100129516	-1.56898585606061	5.23113566666667	-7.53289149429033	2.94922069376815e-11	1.46650395898592e-09	15.3293685888189
ESCO2	0.872777475757575	4.020243	7.53263912673284	2.95278344009357e-11	1.46650395898592e-09	15.3281968721081
COL17A1	-1.34758048484849	4.39594394623656	-7.52266837765904	3.09701969813291e-11	1.53111562884407e-09	15.2819109960656
RN7SKP150	1.14485847727273	5.06929168817204	7.51891632536884	3.15309172701239e-11	1.55528583728306e-09	15.2644970389192
SHCBP1	1.38707859393939	4.23323097849462	7.51699786080018	3.18215064289104e-11	1.56605204593551e-09	15.255593879021
RP1-102H19.8	1.70152766666667	5.6262315483871	7.51631198117793	3.19260410000845e-11	1.56763376828986e-09	15.2524109956804
CTAGE5	0.725004840909093	7.43577303225806	7.51511502584489	3.21092865412621e-11	1.57233455187151e-09	15.2468565841693
NCAPG	1.19568007121212	4.86291462365591	7.51473945196029	3.21669994679541e-11	1.57233455187151e-09	15.2451137949247
RP11-334J6.6	-1.73247744090909	6.47274395698925	-7.51304163550063	3.2429185242916e-11	1.58126038485432e-09	15.2372356093373
FAM224A	1.24835118939394	4.54772340860215	7.51261338266092	3.24956530553325e-11	1.58126038485432e-09	15.2352485019519
P2RY1	1.36525812878788	4.3848121827957	7.50935895425162	3.30052067688238e-11	1.60245459052043e-09	15.2201487133631
LOC101927085	-1.19069168484848	5.34101103225806	-7.50832615172428	3.3168569153455e-11	1.60678343724589e-09	15.2153570713003
HOXC13	-1.20110116060606	4.60819424731183	-7.50580922357462	3.35700547330699e-11	1.6226026008703e-09	15.2036805415539
PHLDA1	0.762566543939394	6.38485931182796	7.50452607405171	3.37765902572106e-11	1.62894941075643e-09	15.1977281100627
AOC2	0.956938196969697	5.73849788172043	7.50020727893503	3.44810653616068e-11	1.65922886520052e-09	15.177695313166
WNK2	-0.679640127272727	6.75725010752688	-7.4993709104656	3.4619170782133e-11	1.66218076300733e-09	15.1738161193717
LOC101927051	-1.43470622878788	5.22352770967742	-7.4967015642801	3.50636344737179e-11	1.67979632941126e-09	15.1614360017279
FLJ25758	-1.24050359090909	5.62425947311828	-7.49583261150438	3.52095407862583e-11	1.6828517555437e-09	15.1574061242234
OR13C4	-1.19969965454545	5.56094565591398	-7.49439547732584	3.5452176061305e-11	1.6828517555437e-09	15.1507414765103
FGF21	-1.67341253484849	5.64867817204301	-7.49419406841555	3.54863129703705e-11	1.6828517555437e-09	15.1498074755267
SLC35G1	0.794659295454546	5.12776712903226	7.49388189527517	3.55392879359408e-11	1.6828517555437e-09	15.1483598352191
MYLK2	-2.03054736060606	6.18137749462366	-7.4936746061191	3.5574507776172e-11	1.6828517555437e-09	15.1473985812281
BAI1	-1.39159719090909	5.54984588172043	-7.49342731814871	3.56165690627083e-11	1.6828517555437e-09	15.1462518505113
JSRP1	-1.44376114545454	5.10366492473118	-7.4931052651906	3.56714212521731e-11	1.6828517555437e-09	15.1447584309214
EPC2	-0.603425953030298	9.12575576344086	-7.49005493822532	3.61951353014215e-11	1.70255099465602e-09	15.1306142501094
FUT7	-1.57839499545454	5.64781013978495	-7.48975965506327	3.62462366554181e-11	1.70255099465602e-09	15.1292451124796
PLEKHN1	-1.86410255151515	6.53533398924731	-7.48705155675407	3.67182536960265e-11	1.72098931933714e-09	15.116689086912
ALX3	-1.37852192727273	5.11447859139785	-7.48628793065958	3.68524530889248e-11	1.72354863755417e-09	15.1131487497392
RP11-90C4.2	-1.09421752424242	4.5754903655914	-7.48420691960253	3.72206484373113e-11	1.73451442363712e-09	15.1035011640617
PLAC8L1	0.92125230151515	5.72919182795699	7.48405807533129	3.72471232562695e-11	1.73451442363712e-09	15.1028111451411
ASB12	-1.70374311515151	5.53846392473118	-7.47891641229402	3.81732463179663e-11	1.77382720122155e-09	15.0789772000771
CDX1	-2.08427565757576	5.88057521505376	-7.47811371980012	3.83198789988365e-11	1.77682796539787e-09	15.0752567078932
FOXL1	-1.13558869242424	4.64604295698925	-7.47311453126557	3.9245792496592e-11	1.81444840024507e-09	15.0520875382304
ELAVL3	-1.26711666212121	5.00784074193548	-7.47283187052088	3.92988039029712e-11	1.81444840024507e-09	15.050777633326
ZNF563	0.81775855151515	6.53902332258065	7.47146581674319	3.95560040811594e-11	1.81963101820157e-09	15.0444472414118
LINC00669	1.4535957439394	4.03202068817204	7.47134348838781	3.95791174643457e-11	1.81963101820157e-09	15.0438803764924
ERMARD	-0.620879356060602	9.30457105376344	-7.46651055032679	4.0503097926322e-11	1.85816542901817e-09	15.0214865069645
ZSCAN12P1	-1.31799455454545	5.25330661290323	-7.46464246427315	4.0865962201551e-11	1.86712589070385e-09	15.0128314879812
KCNG1	-1.53433173484849	5.43883795698925	-7.46440289308808	4.09127305251301e-11	1.86712589070385e-09	15.0117215697243
GSTTP1	-1.7040506530303	5.01046221505376	-7.46417591938133	4.09570886711152e-11	1.86712589070385e-09	15.0106700226938
LOC101928378	-1.00519486363636	6.4412844516129	-7.4618032048643	4.14236659700254e-11	1.88245182983042e-09	14.9996779283917
MIR142	-1.64374980757576	5.06030165591398	-7.46158346068473	4.14671433836293e-11	1.88245182983042e-09	14.9986599602542
FLJ38576	1.25252408939394	4.2937355483871	7.45840853446241	4.21004013165146e-11	1.90720102533014e-09	14.9839528739849
ZNF565	0.590070631818184	7.95271211827957	7.45621775169008	4.25429597569376e-11	1.92322599285329e-09	14.9738054770351
KCNIP3	-0.90694114393939	5.60492092473118	-7.4556753816545	4.26532355038125e-11	1.92419408666574e-09	14.9712934066298
LOC100506172	1.27450673787879	4.40687970967742	7.45446441973511	4.29004767577127e-11	1.9313241657204e-09	14.9656848091936
TFAP4	-1.45215264545454	6.29795946236559	-7.4536204370132	4.3073633698308e-11	1.93509639855427e-09	14.9617760143943
KANK3	-1.22932034545454	4.81054302150538	-7.45279776137361	4.32430874765165e-11	1.93868699009625e-09	14.9579660035423
CD109	0.854112092424242	6.3402811827957	7.45209127279882	4.33891377395049e-11	1.94121567894884e-09	14.9546941644277
CCR2	1.04459702424242	5.27375086021505	7.45150548171729	4.35106081732035e-11	1.94263651419082e-09	14.9519813477925
ABCB7	-0.603817416666665	8.59588629032258	-7.45014591105104	4.37938343216631e-11	1.95125861810966e-09	14.9456853329347
IGHV1-69	1.49614044393939	3.72682649462366	7.44744477958374	4.43619810919298e-11	1.9725140422272e-09	14.9331775308782
DGKA	0.612680846969702	7.8082117311828	7.44618284549886	4.46299160808731e-11	1.98030796437051e-09	14.9273344227497
PTGER4P2-CDK2AP2P2	-1.3213434030303	4.65126331182796	-7.44575945000981	4.472017154231e-11	1.98030796437051e-09	14.9253740369436
RP11-272D12.1	-1.85015272878788	5.07977904301075	-7.44405805708177	4.50846907488716e-11	1.9923752928083e-09	14.9174966007418
DKFZp434J0226	-0.879332616666666	3.70765903225806	-7.441451874866	4.56487912255371e-11	2.01319536700159e-09	14.9054308457544
MIR3916	1.55239983030303	4.59384875268817	7.43674054826456	4.66863988972438e-11	2.05477089780674e-09	14.8836215851268
SYT16	1.19662779090909	3.81751816129032	7.43495407345791	4.70859448121743e-11	2.06566588645592e-09	14.8753526732698
MPP6	1.17636482878788	4.52096249462366	7.43478144824214	4.71247320545499e-11	2.06566588645592e-09	14.8745536825564
RP11-7F17.4	1.14828570757576	3.58975893548387	7.43386225306137	4.73318016427369e-11	2.07055117731682e-09	14.8702992911213
RUSC2	-1.50840370454545	5.94425455913979	-7.43304911265495	4.75157334068645e-11	2.07440663546823e-09	14.8665358694286
PDCD1	-1.73242759545454	5.62001534408602	-7.43067838335468	4.8056053887958e-11	2.09377422714254e-09	14.8555641028037
SH2B1	-0.700735565151511	7.96897794623656	-7.42893912139626	4.84563325223778e-11	2.10275235358631e-09	14.8475153202267
DKK2	1.19508492727273	3.86790852688172	7.42753295198439	4.87823725605643e-11	2.11266699085292e-09	14.8410083275268
LUZP4	-1.21518726818182	4.3249616344086	-7.42528955844752	4.93070528566414e-11	2.13112758993555e-09	14.8306277391293
GRIPAP1	-0.77200809090909	7.80137931182796	-7.42064712370078	5.04106877542832e-11	2.17448811281125e-09	14.8091487986196
SPATA25	-1.56949590454545	4.54132188172043	-7.41892710235313	5.08257855721997e-11	2.18803491208829e-09	14.8011916934906
APOPT1	0.718397022727272	8.88945432258065	7.41734895643647	5.12096305125371e-11	2.19376300531898e-09	14.7938913274248
SYDE1	-0.751848187878789	6.57141889247312	-7.41722687928719	5.12394424832841e-11	2.19376300531898e-09	14.7933266250756
RNF212	-1.49886611212121	5.2342441827957	-7.41713139338226	5.12627727298145e-11	2.19376300531898e-09	14.7928849296381
SGK494	0.946533763636365	6.21994875268817	7.4121426240411	5.24964802413629e-11	2.24089949338313e-09	14.7698100028311
NTSR2	-0.986744966666667	3.75669798924731	-7.41184419747018	5.25712082127382e-11	2.24089949338313e-09	14.7684297897278
SYT7	-1.08983587121212	5.38017179569892	-7.40887590174204	5.33202660454712e-11	2.266067791821e-09	14.7547022677102
AKAP12	0.791582575757579	5.55776347311828	7.4086765510029	5.33709510403948e-11	2.266067791821e-09	14.7537803761126
RP11-443C10.1	-1.69314795757576	5.46972009677419	-7.40331330444583	5.47526701980578e-11	2.32018458017367e-09	14.7289805093369
DCLK2	-1.02623068636363	4.72315234408602	-7.40036695767871	5.55267929093771e-11	2.34605783102398e-09	14.7153583816295
RP11-338I21.1	1.2897091939394	4.87494761290323	7.40016623850348	5.55799236776254e-11	2.34605783102398e-09	14.7144304264564
BEST3	0.684274457575759	4.56919703225806	7.39872975478239	5.59616406811863e-11	2.35585360274841e-09	14.7077895272535
SYT2	-1.61112505757576	6.09875076344086	-7.39847509128773	5.60295836988747e-11	2.35585360274841e-09	14.706612245206
NKD1	-1.03445114090909	5.55952774193548	-7.39701523815588	5.64206498654562e-11	2.36607377326635e-09	14.6998636953463
OMP	-1.07838423787879	3.74873831182796	-7.39675299671742	5.64911859600398e-11	2.36607377326635e-09	14.6986514514098
LOC728196	-0.75850311969697	10.6192688817204	-7.3945157715718	5.7096513510759e-11	2.38554071061657e-09	14.6883100332156
LOC101928323	-1.22784245606061	4.74203615053763	-7.39398372531046	5.72414154030236e-11	2.38554071061657e-09	14.6858508010928
AK093205	1.21131818333334	3.6203117311828	7.39381857666247	5.728646760509e-11	2.38554071061657e-09	14.6850874575424
LOC100128343	-1.90890109848485	6.42515291397849	-7.39094777061121	5.80752692727165e-11	2.40912237707165e-09	14.6718188116273
LOC554206	0.760815409090909	5.21883959139785	7.3904185686627	5.82218496219112e-11	2.41058495547393e-09	14.6693730212592
LINC01425	-1.38334115454545	4.68755437634409	-7.38869143316408	5.87027998240945e-11	2.42585959425752e-09	14.6613910965589
ITPKB-IT1	-1.4273402	5.93249564516129	-7.38596055166327	5.9471325731537e-11	2.44623426801027e-09	14.6487713312734
LOC100653005	-1.16764136818182	4.80931152688172	-7.38588452520225	5.94928635175722e-11	2.44623426801027e-09	14.6484200196426
CCDC154	-1.8772524969697	5.25514127956989	-7.3857367507271	5.95347492029838e-11	2.44623426801027e-09	14.6477371693029
LINC01348	-1.69684070757576	5.57709984946237	-7.38369205301445	6.01173207445123e-11	2.4654933018971e-09	14.6382891873964
RP3-406C18.2	-1.06090792272727	4.5542304516129	-7.38053228539506	6.10287515703151e-11	2.49814099528092e-09	14.6236900675228
ZNF687	-1.49014524242424	7.0710874516129	-7.37970514497374	6.12695973995541e-11	2.50326766432065e-09	14.6198686779798
KCTD17	-1.04405743939394	6.08628383870968	-7.37064829842444	6.39693276235045e-11	2.60484418069837e-09	14.5780330950566
PRAC1	1.33158844242424	4.16517359139785	7.37055955686037	6.39963565221914e-11	2.60484418069837e-09	14.5776232422014
UBL4A	-0.939260198484845	8.41415013978495	-7.37005732206666	6.41495410621923e-11	2.60618041681184e-09	14.5753036946306
BTBD11	0.957642928787881	5.49959206451613	7.36884254221302	6.45215634522816e-11	2.61638564605938e-09	14.5696934566553
ELOVL6	1.05387728939394	5.51733144086022	7.36654321161865	6.52316024869283e-11	2.64023386962981e-09	14.5590750602973
TCAP	-1.72642674090909	5.70008761290323	-7.36556071028918	6.55373629441142e-11	2.64766055446241e-09	14.5545380874532
LOC254057	-1.26176339090909	4.61131680645161	-7.3642664116601	6.59423304451885e-11	2.65414181053406e-09	14.548561537919
DKFZP761C1711	1.18510958181818	4.23811768817204	7.36426448838219	6.59429340568637e-11	2.65414181053406e-09	14.5485526571946
LOC100996251	1.26666080909091	4.44249872043011	7.36249028742554	6.65021026996997e-11	2.67168187728997e-09	14.5403605452218
NLGN1	1.12573442121212	3.96021151612903	7.36195901330121	6.66704568942461e-11	2.67348532145927e-09	14.5379075624891
AKR1C4	1.52316622121212	5.01285190322581	7.3601722380056	6.72397758136472e-11	2.69133106371297e-09	14.5296580475547
SYT6	1.3635330969697	4.97887625806452	7.35829616179592	6.78427456782845e-11	2.7104553780767e-09	14.5209967789974
GJA8	-1.34318127878788	5.13746135483871	-7.35784641801284	6.79880892788834e-11	2.71125982549713e-09	14.5189205332563
THBD	0.96463761818182	6.23674230107527	7.3559242231809	6.8612778083166e-11	2.73114172171485e-09	14.5100470693642
RAD54L2	-0.809295200000001	6.8255562688172	-7.35438942120962	6.91156595555261e-11	2.7461109945236e-09	14.5029623580614
RP1-30M3.5	0.993556666666669	6.06496403225806	7.3539388948007	6.92639693669175e-11	2.74696335654072e-09	14.5008827804419
MIR143HG	-0.786537268181815	5.48427891397849	-7.35345213593629	6.94245618682787e-11	2.74829883490988e-09	14.4986359944926
CASR	-0.770002859090908	5.32513379569892	-7.35267852556405	6.96805542635636e-11	2.7485116681198e-09	14.4950652347605
LINC00216	1.29630844242424	4.22230488172043	7.35228623384994	6.98107239986095e-11	2.7485116681198e-09	14.4932545672786
SGOL1	1.11210255757576	4.79297890322581	7.34680848946393	7.16537744375929e-11	2.81595432245306e-09	14.4679739849674
HSF4	-1.85543065606061	6.51406676344086	-7.34201136379146	7.33074644539418e-11	2.87572433928561e-09	14.445838514268
HPCAL4	-1.01556187878788	5.335455	-7.34028829279577	7.39106567362278e-11	2.89414350988477e-09	14.4378886184438
LINC00652	-1.90363976060606	5.54143462365591	-7.33544007523188	7.56344379167754e-11	2.95629624305028e-09	14.4155225083528
ARL11	1.19913634848485	4.25143682795699	7.33364834974889	7.62815390447474e-11	2.9762170206756e-09	14.4072577662298
GPR45	-1.14176513484848	4.7180681827957	-7.33188687578442	7.6923073626724e-11	2.99584934588684e-09	14.3991330728207
TNFRSF18	0.738005992424243	5.72481301075269	7.32764624939692	7.84895844128846e-11	3.04761602056815e-09	14.3795755007915
CYLC1	0.634801419696971	4.814015	7.32709510178608	7.86954939417368e-11	3.04761602056815e-09	14.3770338480217
MBD3L2	-1.11172558787879	4.16844652688172	-7.32697512969306	7.87403867308377e-11	3.04761602056815e-09	14.3764805955173
PROS1	-1.04541289696969	11.9427079032258	-7.3266490237972	7.88625420271856e-11	3.04761602056815e-09	14.3749767667487
CLDN6	-1.80067507878788	5.62741031182796	-7.32639994513875	7.89559706076813e-11	3.04761602056815e-09	14.3738281587086
JARID2-AS1	-1.06184212272727	4.40134049462366	-7.32446308000176	7.96862427909308e-11	3.06746820728592e-09	14.3648967909928
LCNL1	-1.36018861818182	4.87580155913979	-7.32428530271983	7.97536067563487e-11	3.06746820728592e-09	14.3640770462464
GPR144	-1.69019515454546	6.33039369892473	-7.3234017160819	8.00892583239725e-11	3.07491631160869e-09	14.3600028365356
OR51E2	-0.71832057121212	4.27828683870968	-7.32128257296502	8.08999932445765e-11	3.10054593578418e-09	14.3502320059615
LINC00269	-1.53235203484848	4.8766747311828	-7.31877059573359	8.18715791814454e-11	3.13223882613961e-09	14.3386508660379
KIR2DL1	-1.65634388333333	4.92950729032258	-7.31593156109887	8.29836191029742e-11	3.16918392955168e-09	14.3255631121666
PKP1	-1.40117769545454	5.65115839784946	-7.31487308186515	8.34020491829202e-11	3.1795562905052e-09	14.3206839333649
DISP1	0.719465909090911	6.54292202150538	7.3107651103129	8.50459200554442e-11	3.23652786095007e-09	14.3017495164621
HSBP1L1	-0.81105371818182	8.29614497849462	-7.30831146886583	8.6043089953086e-11	3.26873170148092e-09	14.2904415406705
RHBG	-1.84758520454545	5.77104333333333	-7.30655551545417	8.67638355657303e-11	3.29033992178691e-09	14.2823495727533
NODAL	-0.730779756060605	4.80951220430108	-7.30568401474185	8.7123773081443e-11	3.2976531460664e-09	14.2783336205531
IGLON5	-1.49092260151515	4.8207337311828	-7.30535207501438	8.72612567052761e-11	3.2976531460664e-09	14.2768040458805
NCAPH	-1.22684216060606	4.69538367741935	-7.30487298411363	8.74600676977889e-11	3.2994081984807e-09	14.2745964321942
ZNF311	1.02128706212121	5.06482366666667	7.30252363346175	8.84415202578193e-11	3.33063074723969e-09	14.2637713543465
MASP2	-0.783816574242426	5.68155035483871	-7.30173965936165	8.87714566283959e-11	3.33725194762376e-09	14.2601592478601
C11orf86	-1.57510536212121	6.34025946236559	-7.29929478414022	8.98082540614983e-11	3.36924347679455e-09	14.2488953059944
DLL3	-0.93043531212121	5.6443656344086	-7.29900104634421	8.9933625639016e-11	3.36924347679455e-09	14.2475420741661
NKX1-1	-1.93520003787879	5.08724369892473	-7.29226277501124	9.28578190002413e-11	3.47278620488985e-09	14.2165031978632
KIAA0825	1.00094758636364	5.529865	7.29079752970029	9.35060790130701e-11	3.49100109473969e-09	14.2097547530803
UBE2U	1.2505977969697	4.03089640860215	7.28877079245063	9.44101691505409e-11	3.51868812871913e-09	14.2004208465336
KRTAP8-1	1.02770760909091	5.47066540860215	7.28718752840967	9.51224678609083e-11	3.53914419082493e-09	14.1931297804911
TSPY1	-1.23473659848485	4.65251774193548	-7.28655166113896	9.54100393323999e-11	3.54375470275092e-09	14.1902016748979
LOC440792	-1.02953738181818	5.28585448387097	-7.2855338520739	9.58721419468781e-11	3.54932719195947e-09	14.185514905494
ATP4A	-1.05532533030303	4.08903668817204	-7.28549924813949	9.58878917196033e-11	3.54932719195947e-09	14.1853555656157
HAS2	1.0450340469697	4.02792051612903	7.28094320632311	9.79841409534669e-11	3.6156345115936e-09	14.1643782175748
PITX2	1.33269571060606	3.68469637634409	7.28081702093059	9.8042842218227e-11	3.6156345115936e-09	14.163797272481
OBP2B	-1.49491612878788	4.76575580645161	-7.28052214175734	9.8180155759538e-11	3.6156345115936e-09	14.1624396882465
LOC101929084	-1.36710972727272	5.1560685483871	-7.27913094405106	9.88305611582006e-11	3.63340742159537e-09	14.1560349963807
LOC102723390	1.37842146515152	4.52348867741935	7.27426086173393	1.01141277500594e-10	3.71205631016587e-09	14.1336170287308
LOC100652999	-1.42682769848485	5.08927115053763	-7.27019009809938	1.03113836745341e-10	3.77804910471e-09	14.1148815388514
KIF21B	-1.49927980757576	4.98781787096774	-7.26716831468682	1.04602749483371e-10	3.82431715574743e-09	14.1009757311647
JDP2	0.586199381818184	7.37915569892473	7.26666988561581	1.04850381084754e-10	3.82431715574743e-09	14.0986821808476
AC079767.4	1.17330358636364	4.60451191397849	7.26655718189743	1.04906455643944e-10	3.82431715574743e-09	14.0981635739466
LOC100130744	-1.33257315	4.36911227956989	-7.26541901332339	1.05474410725122e-10	3.83855947872568e-09	14.0929264037971
LINC00266-1	1.40759056212121	4.98237260215054	7.26259713623722	1.06895750379844e-10	3.88375936027709e-09	14.0799427582595
GDF5	-1.26496602272727	6.53499950537634	-7.26170502181377	1.07349039510165e-10	3.89369531248428e-09	14.0758383598462
FLJ16734	1.16678048030303	6.45839376344086	7.26122233309014	1.07595091814142e-10	3.89609384304921e-09	14.0736176841788
C11orf45	1.29244614242424	4.91871902150538	7.25523167636088	1.10695847261984e-10	3.99421454957882e-09	14.046060128914
ATP13A5	0.772353165151517	5.51806015053763	7.25492266355294	1.10858176055088e-10	3.99421454957882e-09	14.0446388074366
NTRK3-AS1	-1.41955226969697	5.07601453763441	-7.25305887590573	1.11842273151998e-10	4.02297771234777e-09	14.0360665570122
TECTB	-1.48427764848485	5.74460596774194	-7.25225223767923	1.12270869883436e-10	4.03169720805295e-09	14.0323567117117
KREMEN2	-1.26559981515151	5.52217116129032	-7.24850998501937	1.14280693414118e-10	4.09707638276375e-09	14.0151470009904
IPCEF1	0.88729603939394	6.27079621505376	7.24441279215231	1.16522117922538e-10	4.17052882891674e-09	13.9963077430354
DEFB118	-1.35196466060606	4.99872753763441	-7.24406186253299	1.16716115572663e-10	4.17057882278951e-09	13.9946942705764
FAM153A	-1.50998490606061	5.42595220430108	-7.24087218485223	1.18494169613636e-10	4.22713797168646e-09	13.9800300242415
LOC280665	1.21700875303031	5.0444393655914	7.23552597403699	1.21534860710107e-10	4.32848005561952e-09	13.9554552243749
PAGE5	-1.53670307727273	4.73662061290323	-7.23331173252333	1.22816792071237e-10	4.36695372005019e-09	13.9452785093955
CST9	-1.63681556515151	4.95487952688172	-7.22809480484681	1.25890433704132e-10	4.46890401873653e-09	13.9213047004322
LOC100499194	-1.45326811818182	4.83042151612903	-7.22493100692051	1.27791505748099e-10	4.52896442793672e-09	13.9067681053178
CST11	-1.02607552575758	4.6035806344086	-7.22104452367853	1.3016586909259e-10	4.60557472112901e-09	13.8889133796763
SCRT1	-1.03118486363637	4.66032552688172	-7.22054771123847	1.30472525397178e-10	4.60889407006606e-09	13.8866311834056
LINC01398	1.33525449393939	4.70252188172043	7.2195978860579	1.31060800102686e-10	4.62213447137389e-09	13.8822681115758
C21orf91-OT1	0.725747301515152	5.17335575268817	7.21800481990984	1.32053382940522e-10	4.64956740519361e-09	13.8749506296521
SERPINB12	-1.09331204545454	4.7088037311828	-7.21723882300974	1.32533301148577e-10	4.65888977771314e-09	13.8714323081771
ZNF492	1.42438651212121	4.32183183870968	7.21551209427636	1.33621503425935e-10	4.68953004081879e-09	13.8635015963808
TBX4	-1.33136875151515	4.59992409677419	-7.21461671787344	1.34189265746108e-10	4.70183553473499e-09	13.859389415926
SPATA31E1	-0.918601380303027	3.94679435483871	-7.21331001191361	1.35022153769116e-10	4.72337595753866e-09	13.8533883790666
GLI1	-1.82053399545454	5.97778851612903	-7.21162050237504	1.36106649010639e-10	4.74644452263035e-09	13.8456297600493
JPH2	-1.13557488333333	4.89716129032258	-7.21159981746188	1.36119980075434e-10	4.74644452263035e-09	13.8455347732168
LOC254028	-1.0556805	4.50659486021505	-7.20989886594647	1.37220660136635e-10	4.77462441615409e-09	13.8377241181552
CRYBB2	-1.80391498939393	5.07076484946237	-7.20941979426804	1.37532257067714e-10	4.77462441615409e-09	13.8355243441856
SLC7A5	1.10218727121212	6.43417789247312	7.20933171747258	1.37589620193967e-10	4.77462441615409e-09	13.8351199225407
CTD-2528L19.6	1.48813896363637	5.62398404301075	7.20864651189747	1.38036696266759e-10	4.78247459353665e-09	13.831973714781
LOC643733	1.12552556969697	4.67794377419355	7.20773391862383	1.38634375664392e-10	4.79550921826958e-09	13.8277835549042
OR5K1	1.23709966515152	3.46754203225806	7.19986753712934	1.43893906757402e-10	4.96950344007144e-09	13.7916712023634
C20orf141	-1.35078865909091	5.17581364516129	-7.19849510933535	1.44831602696625e-10	4.99392281017949e-09	13.7853718809989
IGLV6-57	-1.08101632575757	4.18270497849462	-7.1965228432144	1.46189760517733e-10	5.03273938672653e-09	13.7763199338381
IL31RA	0.874436269696969	3.95821420430108	7.19214135062858	1.49252377609204e-10	5.12430569567078e-09	13.7562130045679
TMEM59L	-1.84933820151515	5.5157812688172	-7.19204159030254	1.49322845385068e-10	5.12430569567078e-09	13.7557552378429
MRGPRF	-1.26429861666667	5.25488386021505	-7.18626525951206	1.53459881927023e-10	5.25794348615152e-09	13.7292525821771
IGF2-AS	-1.41280331060606	5.50653927956989	-7.18064420232183	1.57594863803685e-10	5.39108875324645e-09	13.703468004008
CRTC1	-1.23094543484848	7.01192186021505	-7.17890792255219	1.58894323996031e-10	5.42696796815465e-09	13.6955045763479
LINC01343	-1.19483999090909	5.05429075268817	-7.1784959004191	1.59204245806876e-10	5.42899013968835e-09	13.6936149199685
LRRC75A	-1.01482387878788	4.22664320430107	-7.17376727893568	1.62804337917915e-10	5.54302693911091e-09	13.6719302104259
TRIM50	-0.79611761060606	4.69703253763441	-7.17324226019548	1.63209005511286e-10	5.54808132706654e-09	13.6695228028234
CCDC77	0.737027974242425	6.28671017204301	7.16619585650026	1.68737726136293e-10	5.7219389806551e-09	13.6372171566165
CPNE4	1.26275210151515	4.51459904301075	7.16605276974702	1.68851898431634e-10	5.7219389806551e-09	13.6365612386052
BAGE	0.706817122727272	4.29566289247312	7.16539756795993	1.69375679345922e-10	5.73072025086968e-09	13.633557802199
LOC101927770	1.07941105151515	5.75411259139785	7.16421706742069	1.70323466789175e-10	5.74425458970319e-09	13.6281465969608
TRPC3	1.37292680757576	4.10060719354839	7.16399398873367	1.70503160095932e-10	5.74425458970319e-09	13.6271240718056
PSD2	-1.35127286969697	5.32354731182796	-7.16041867198146	1.73408934865845e-10	5.83074080059785e-09	13.6107371182984
CPT1C	-1.51096906818182	4.98487860215054	-7.15989122914989	1.73841743695747e-10	5.83278988989099e-09	13.6083198533475
CITED1	-1.43629422424242	4.90097967741935	-7.15968823500805	1.74008602053643e-10	5.83278988989099e-09	13.6073895466274
HEYL	-0.996379777272724	6.13030960215054	-7.1558590282912	1.77186097974818e-10	5.93012019404439e-09	13.5898419692402
MYBL2	-1.6896954	5.5542047311828	-7.1523463058041	1.80151574350106e-10	6.0200651095327e-09	13.5737470187009
LOC101928461	-1.07268327272727	3.9930684516129	-7.15187779145736	1.80550803143627e-10	6.02410953971049e-09	13.5716004997459
TMEM151A	-1.7063250560606	5.52193093548387	-7.15132286594868	1.81024800094749e-10	6.03063234038724e-09	13.5690581354463
PDE3B	0.871431740909091	5.2969237311828	7.15031645381903	1.81887592671253e-10	6.05006748341524e-09	13.5644474487252
GPR52	-1.19262991666667	4.18741732258064	-7.14340933843229	1.8792013826055e-10	6.24113907038951e-09	13.5328087412664
TPM2	-0.842196853030302	5.86256117204301	-7.1421534156619	1.89038175333742e-10	6.26865642982674e-09	13.5270567931808
LOC285638	0.807973825757579	5.57362580645161	7.14176486868431	1.89385399267619e-10	6.27056794455814e-09	13.5252773610321
C17orf51	-0.766226571212124	5.84348260215054	-7.1412601362236	1.89837397119474e-10	6.27593740034364e-09	13.5229658740203
PCAT4	0.86700647878788	5.06302052688172	7.14090896038503	1.90152513255682e-10	6.27677213725387e-09	13.5213576464901
GAL3ST3	-1.14248757121212	5.0629626344086	-7.13954827526232	1.91378388270412e-10	6.29369747707674e-09	13.5151265313063
LINC00642	-1.00192565151515	5.39793516129032	-7.13950879068219	1.91414077733524e-10	6.29369747707674e-09	13.5149457208167
HTR2A	0.862388613636366	4.34409594623656	7.13937262643951	1.91537205014943e-10	6.29369747707674e-09	13.5143221903749
LOC102724891	-1.44419294393939	4.75690765591398	-7.13641956432033	1.94226945185279e-10	6.37240950157884e-09	13.5008002016639
SOX10	-1.12286399848485	5.28375820430108	-7.13381738199263	1.96628134055757e-10	6.44143058221385e-09	13.488886195513
SPRY4-IT1	-1.1233533469697	4.3993657311828	-7.13292451011962	1.97458808291291e-10	6.4588716536852e-09	13.4847984949936
KCNK17	0.840474446969699	5.65373678494624	7.1313361095545	1.98945175896045e-10	6.49767547338306e-09	13.4775269194361
LOC101927722	-1.21549231212121	6.33774704301075	-7.13046759135261	1.99762592483079e-10	6.51454695425992e-09	13.4735511044262
RP5-1184F4.5	-1.31375153333333	5.1311726344086	-7.1300356041982	2.00170402481095e-10	6.51802991778291e-09	13.4715736484401
PTH1R	0.929713648484853	5.94912759139785	7.12640271625644	2.03632810842303e-10	6.62014981131707e-09	13.4549451592312
MTNR1B	-1.42580416969697	4.91294035483871	-7.12238017731808	2.07535937201439e-10	6.71435860943389e-09	13.4365359708291
SLC35F2	0.904617543939394	6.31530583870968	7.12230610963396	2.07608497679088e-10	6.71435860943389e-09	13.4361970271335
KIF23	1.0959625	4.69163141935484	7.12216165862585	2.07750081662543e-10	6.71435860943389e-09	13.4355360027624
RP3-412A9.16	-1.25357288333333	5.36267103225806	-7.1183988822908	2.11472112537803e-10	6.82446665408881e-09	13.4183184549547
GPRIN1	-1.13080129545454	4.84063401075269	-7.11774669724928	2.12123928931601e-10	6.83531481709062e-09	13.4153344793259
FBLN2	-1.24076267121212	4.80047525806452	-7.10997786669034	2.20043348055259e-10	7.07111184838677e-09	13.3797953682238
RP11-79P5.2	-1.2428662030303	4.52375019354839	-7.10992845728611	2.20094642366892e-10	7.07111184838677e-09	13.3795693767024
IGHM	-0.992674595454544	5.67441834408602	-7.10830269766875	2.21789055259644e-10	7.11499289272937e-09	13.3721336369517
LOC100506127	0.648129846969699	5.89838740860215	7.10492718591265	2.25348545904147e-10	7.2184872973497e-09	13.3566966120688
LOC100505812	1.18795176212121	5.51905505376344	7.10247349073008	2.27971491044511e-10	7.2917203354178e-09	13.3454765985491
PLA2G12B	-0.695689065151512	4.91677280645161	-7.09895082202227	2.31790178609484e-10	7.40292703187282e-09	13.3293704399473
LOC100507351	-0.89793360757575	4.19150658064516	-7.09852599455093	2.32254971895634e-10	7.40684707132261e-09	13.3274282219503
DIRAS1	-1.11977483030302	5.25340501075269	-7.09265764105737	2.38770785377455e-10	7.58114748762963e-09	13.3006028297267
LA16c-380H5.4	-1.5122171060606	5.53468966666667	-7.08466346404023	2.47939620330404e-10	7.86073870956745e-09	13.2640702096637
LOC101929747	0.654403784848488	6.18216649462366	7.08184804281586	2.51251201039676e-10	7.95408407501922e-09	13.2512068504288
IL17B	-1.57205045606061	4.72861982795699	-7.08038276166323	2.52992027858579e-10	7.99750273175135e-09	13.2445127248433
KRT25	1.39686507878788	4.6995732688172	7.07872744741516	2.54973018556521e-10	8.03916302603787e-09	13.2369509190499
MYT1	-0.839967657575756	5.54837586021505	-7.07861051630138	2.55113535789305e-10	8.03916302603787e-09	13.2364167738386
BMP8A	-1.04202904393939	5.16011440860215	-7.07835266426433	2.55423670541889e-10	8.03916302603787e-09	13.2352389062426
PLIN1	-1.1871590530303	4.77951109677419	-7.07677735275224	2.57326533810277e-10	8.08729864024346e-09	13.2280431575963
SCN11A	1.26849143484849	5.19364858064516	7.07586998748362	2.58428940854125e-10	8.09844772311138e-09	13.2238986827532
MCHR2-AS1	-0.805031915151513	5.80645358064516	-7.07586971850718	2.58429268341644e-10	8.09844772311138e-09	13.2238974542013
XIRP1	-1.44780711969697	4.89177313978495	-7.07364730632284	2.61149227600353e-10	8.17185747754051e-09	13.2137470351653
EGFL7	-1.55627801666667	5.748782	-7.07240290445533	2.62684603299225e-10	8.20804098101216e-09	13.2080638869088
RNF152	1.04000388636364	4.18496338709677	7.0706579398961	2.64852677310296e-10	8.25197104241318e-09	13.2000951744234
GABBR1	0.776478668181822	6.10302950537634	7.06971792489711	2.66027968124349e-10	8.27437924814329e-09	13.1958026551485
PRM2	-1.56780446969697	4.52189578494624	-7.06712027085861	2.69302753819122e-10	8.35455849742017e-09	13.183941498934
LOC101928475	1.20456666818182	3.60125403225806	7.06449414224632	2.72654076808427e-10	8.44642543520698e-09	13.1719516210725
ADRBK1	-0.75689164393939	7.55587746236559	-7.06355422450695	2.73863573278974e-10	8.471774022547e-09	13.1676606407271
TARP	-1.14204357575757	4.9565977311828	-7.06276893524319	2.7487817123421e-10	8.49102984294661e-09	13.1640757097228
HHEX	0.920220409090912	5.93928298924731	7.06226601330446	2.75529906459838e-10	8.491103103334e-09	13.1617798776647
LIMK1	-0.939221959090907	5.63214174193548	-7.06216207139444	2.75664795494772e-10	8.491103103334e-09	13.1613053901835
BC043356	1.1406211969697	3.94966072043011	7.06164583385138	2.76335705965868e-10	8.49967809230811e-09	13.1589488325803
ACSL4	0.844913054545457	5.72135125806452	7.06115403326737	2.76976363974355e-10	8.50729955390167e-09	13.1567038735174
VRTN	-1.47305331212121	5.80187209677419	-7.06061476192217	2.77680554473963e-10	8.51684805464474e-09	13.1542422738162
RP11-402D21.2	-1.47356475757576	4.98878384946237	-7.05927621013056	2.79436143135316e-10	8.55857177291674e-09	13.1481324551413
CYP1B1	3.55639103787879	8.64170829032258	7.05745921794979	2.81836859761239e-10	8.61990870235856e-09	13.1398393398027
SLC52A3	-0.937211872727273	6.22964388172043	-7.04659527996283	2.9662371873731e-10	9.04997859494763e-09	13.0902672644569
LOC101928200	-1.40108247878788	5.1892886344086	-7.04576686919091	2.97782333757042e-10	9.06916829138536e-09	13.0864881556292
LSMEM2	-1.62678061969697	5.01300258064516	-7.04240138805006	3.02535627355052e-10	9.20099223981221e-09	13.0711365914715
PDE1B	-1.54788603636364	5.2835861827957	-7.04073771787494	3.04913054272471e-10	9.26029071138301e-09	13.063548599691
OR6W1P	-0.941540496969697	3.8600934516129	-7.03585992705917	3.1199085986493e-10	9.4460419372744e-09	13.041304079649
LOC101928963	1.21551335454545	5.52874929032258	7.03574113210605	3.12165251515057e-10	9.4460419372744e-09	13.0407623879801
NMT2	0.889945771212122	6.00067322580645	7.03562355355308	3.1233795266872e-10	9.4460419372744e-09	13.0402262456312
GPR82	1.03449123636364	4.32108960215054	7.03424101439012	3.14375767899493e-10	9.4944112665211e-09	13.0339222528818
NACAP1	-0.870479443939395	11.6530535806452	-7.03279939941444	3.16514701025124e-10	9.54569545403625e-09	13.0273492826193
CHD5	-1.11836715909091	5.39046029032258	-7.03027343943207	3.2029733561988e-10	9.63249983009499e-09	13.0158332615291
LHFP	0.752439201515155	5.33242850537634	7.03013216988016	3.20510205962971e-10	9.63249983009499e-09	13.0151892404751
TRAIP	-1.30410765757576	4.54480668817204	-7.02975453078597	3.21079935947082e-10	9.63249983009499e-09	13.013467674471
PKNOX2	-0.635925716666666	5.56086898924731	-7.02969337418436	3.21172295064588e-10	9.63249983009499e-09	13.0131888787887
CTNND2	0.797132727272729	4.4849005483871	7.02875885348215	3.22586896102287e-10	9.66154446500543e-09	13.0089287524796
SLC2A3	1.26646941060606	6.30995568817204	7.02816845899445	3.23483769831546e-10	9.67502424300041e-09	13.0062374542557
DEFB123	-0.915623389393937	3.68446516129032	-7.0260530569893	3.26717645793361e-10	9.75050866306669e-09	12.9965950008054
KISS1	-0.915466624242422	4.43058453763441	-7.02574860613208	3.27185699931417e-10	9.75050866306669e-09	12.9952073200482
LOC100506125	-1.15510783939394	4.59311392473118	-7.02527388522151	3.27916849453544e-10	9.75372453031188e-09	12.9930435876366
KCNJ4	-1.02925434696969	4.92691469892473	-7.02492021843544	3.28462608306533e-10	9.75655599488295e-09	12.9914316366468
LOC283335	-1.86620725757576	6.14112959139785	-7.02386367303381	3.3009838049356e-10	9.7917127824761e-09	12.9866162326833
MIR302B	1.41263241515151	6.17945509677419	7.02253376768262	3.32168863544704e-10	9.83965057619292e-09	12.9805552465399
LOC101928405	1.21685155151515	3.8773636344086	7.02181070865136	3.33299967520185e-10	9.85966871131432e-09	12.9772600799788
PLAC9	-1.55108858787878	5.09335652688172	-7.01811314429817	3.39144160093748e-10	1.00188644511187e-08	12.9604109093725
SLC5A2	-1.14129162272727	5.95443090322581	-7.01583655880078	3.42792843728263e-10	1.01128559102068e-08	12.9500382169778
HGC6.3	-1.41895996515152	5.22452719354839	-7.01411636788607	3.45575585697123e-10	1.01549420149828e-08	12.942201265397
NR6A1	-0.631244460606057	6.10715509677419	-7.01408513535491	3.45626316848727e-10	1.01549420149828e-08	12.9420589796296
RP3-508D13.1	-0.862575098484847	4.38389921505376	-7.01373727483715	3.46191847761954e-10	1.01571413033484e-08	12.9404742473576
TSPAN18	-0.994702996969695	5.09449083870968	-7.01346244346654	3.46639300968619e-10	1.01571413033484e-08	12.9392222272853
RP11-379F4.6	1.10432136515152	5.37842011827957	7.01238908774217	3.48392332284604e-10	1.0194712923366e-08	12.9343325954924
OGN	0.945529543939396	3.34141033333333	7.01169111523239	3.49536992099356e-10	1.02144048946282e-08	12.9311531282353
LOC101928881	-1.23770447727272	5.40572829032258	-7.01096716678974	3.50728191700593e-10	1.02235213433422e-08	12.927855433331
SLC2A1	0.749158740909092	8.48653287096774	7.01092771699866	3.50793218717246e-10	1.02235213433422e-08	12.9276757364862
DLGAP2	-0.882887986363634	4.61567651612903	-7.0084240150413	3.54944740432339e-10	1.03306094211316e-08	12.9162718014287
ZNF134	-0.93002877424242	7.61956213978495	-7.00779224495799	3.5599998635205e-10	1.03474143684125e-08	12.9133943897503
GAL3ST1	-1.47767192878788	4.47345684946237	-7.00622557054766	3.58630243766139e-10	1.04098918210616e-08	12.906259270595
LOC101928809	1.31029065454545	3.24398097849462	7.00332019533243	3.63559120014672e-10	1.05388342500639e-08	12.8930285640601
ZBTB12	-1.08118161060606	4.68941879569892	-6.99723155914886	3.74107205886353e-10	1.0818187884065e-08	12.8653070558802
GNRHR	0.749839242424243	4.07679132258064	6.99718148937058	3.74195193736246e-10	1.0818187884065e-08	12.8650791187497
ADAMTSL1	-0.592063618181818	4.61530204301075	-6.99620604913879	3.75913438544737e-10	1.08533727976636e-08	12.8606386331415
KIF7	-1.21967377121212	4.69574651612903	-6.99079788117193	3.85582847883629e-10	1.11177243516273e-08	12.8360224844372
INSRR	-1.51397798181818	5.16482380645161	-6.9769930403995	4.11397377337963e-10	1.18462750118035e-08	12.7732136916371
RSPO1	-1.03987367727273	4.2747431827957	-6.97631582017379	4.12706926318161e-10	1.1864470502457e-08	12.7701334692105
RP13-379O24.2	-1.23293170454545	5.29267835483871	-6.97610001822438	4.13125092770509e-10	1.1864470502457e-08	12.7691519494278
RP1-6P5.2	1.12512582121212	3.86254916129032	6.9737101535647	4.17784187563212e-10	1.19823825132368e-08	12.7582828818878
NETO2	0.947227015151518	5.13566864516129	6.9709462279245	4.23237510095811e-10	1.21227315391729e-08	12.7457140070135
CASC17	1.22159101060606	4.77644682795699	6.97005180367582	4.25017307908188e-10	1.21576285144569e-08	12.7416469633214
COL9A1	-0.94577729090909	4.14896947311828	-6.96607259448086	4.33025815227616e-10	1.23703707162781e-08	12.7235550020116
C15orf49	-1.20348822878788	5.21324213978495	-6.96358586144177	4.38106348785791e-10	1.24990182827503e-08	12.712250370708
TRAF2	-1.73933121515152	6.23885698924731	-6.96304634494194	4.39216387384765e-10	1.25141995426707e-08	12.7097979042267
LOC283194	-1.19256822878788	5.27410631182796	-6.96270344715957	4.39923337637059e-10	1.25178711605688e-08	12.7082392327186
ALS2CR11	0.9170806469697	3.73435043010753	6.95739102176723	4.51021144115481e-10	1.28043600872036e-08	12.6840941509765
PNMAL2	-1.58559675	4.70591364516129	-6.95731865112788	4.51174228619946e-10	1.28043600872036e-08	12.6837652639899
SHANK3	-0.800818730303029	6.13335521505376	-6.95464786375137	4.56859871739763e-10	1.29066770856853e-08	12.6716286569277
ZG16	-1.03922694090909	5.04109290322581	-6.95438558944638	4.57422023362239e-10	1.29066770856853e-08	12.6704369057777
ACER1	-1.15597928484848	4.55486893548387	-6.95428351614228	4.5764098981146e-10	1.29066770856853e-08	12.6699730974842
FXN	0.590645872727274	6.36078908602151	6.95396424766822	4.58326551739527e-10	1.29066770856853e-08	12.6685223950889
MPPED2	1.02320544090909	5.53525788172043	6.9539506761749	4.58355716213726e-10	1.29066770856853e-08	12.6684607289534
RP5-856G1.1	1.26645256666667	4.84665949462366	6.95324242264588	4.59880274044451e-10	1.29327889015046e-08	12.6652426187654
TMEM191A	-1.61294826060606	5.98284172043011	-6.95050557843404	4.65818879553248e-10	1.30828041736006e-08	12.6528080957324
RP1-178F10.1	0.853246687878789	5.88278238709677	6.94882505608871	4.69503002896417e-10	1.31587211899174e-08	12.6451735913189
EMX1	-0.810650266666668	4.01707550537634	-6.94871862366893	4.69737299335278e-10	1.31587211899174e-08	12.644690094869
RAX	-1.71618638484848	5.26937420430108	-6.94717088407193	4.73157562292754e-10	1.32282962519025e-08	12.6376593504623
C18orf54	0.866744366666668	4.15966475268817	6.9470423260756	4.73442763241176e-10	1.32282962519025e-08	12.6370753860848
NOTCH4	-0.735882207575757	6.50415829032258	-6.94536190794179	4.77186413640551e-10	1.32916765162145e-08	12.6294425282376
IGFN1	-1.04003781363636	4.59999477419355	-6.9453220918439	4.77275471223173e-10	1.32916765162145e-08	12.6292616809855
BHLHE23	-1.31254290454546	4.63370208602151	-6.94490153996048	4.7821713586683e-10	1.32916765162145e-08	12.6273515270927
SLC19A1	-0.94613573181818	4.53679430107527	-6.9448227656188	4.78393725457744e-10	1.32916765162145e-08	12.6269937366476
NKX2-1-AS1	-1.5494860530303	5.20618578494624	-6.94465043946791	4.78780256887748e-10	1.32916765162145e-08	12.6262110413592
SMIM1	-1.5362211	5.86066205376344	-6.9430578919001	4.82367057951284e-10	1.33615284823514e-08	12.6189780673985
DSCC1	-0.960006701515149	5.69330667741936	-6.94281879434165	4.82907857871208e-10	1.33615284823514e-08	12.6178921871477
MAPK11	-0.99832585151515	5.08935937634409	-6.94255796780718	4.83498490596579e-10	1.33615284823514e-08	12.6167076362322
LOC102723479	-0.988806999999999	3.920349	-6.94244056215172	4.83764585303571e-10	1.33615284823514e-08	12.6161744396914
NKAIN2	0.934826383333337	3.88054053763441	6.94095479967579	4.87144567796563e-10	1.34377432752443e-08	12.6094271059806
QSOX2	-0.634816750000002	7.69952986021505	-6.94063171502582	4.87882650378791e-10	1.34409808031836e-08	12.607959931946
GTSF1L	-1.15164112727272	5.03825388172043	-6.93784463510995	4.9429589352457e-10	1.35911209688744e-08	12.595304277183
GCK	-1.17490586969697	4.65357148387097	-6.93771865004851	4.94587758542209e-10	1.35911209688744e-08	12.5947322376686
DHX38	-0.72855636818181	7.97181721505376	-6.9368136403154	4.96689388349804e-10	1.36223160107109e-08	12.5906231043469
ADARB2	-0.975088775757574	5.08401162365591	-6.93668830466351	4.96981141981232e-10	1.36223160107109e-08	12.5900540396873
AGMAT	0.721313751515151	5.38441977419355	6.93367253945196	5.04052616335862e-10	1.37944261207025e-08	12.5763624449009
AVP	-1.38761053030303	4.99485490322581	-6.9334686491695	5.04534288703998e-10	1.37944261207025e-08	12.5754368482519
SERPINA5	-1.27402566363636	4.87400767741936	-6.92715910621629	5.19667634672652e-10	1.41723966765763e-08	12.5467977205481
PAQR9	0.978062221212121	4.10198756989247	6.9261872498512	5.22038264119398e-10	1.42191403411842e-08	12.5423871676843
FABP1	-0.715536109090908	3.98905862365591	-6.92580452785994	5.22974768807428e-10	1.42257650993852e-08	12.5406503223339
CTA-292E10.6	1.2435968060606	7.17386508602151	6.92542057323073	5.2391596280049e-10	1.42257650993852e-08	12.5389079131216
CELF3	-1.43152753030303	5.8747804516129	-6.92528350877345	5.24252357500203e-10	1.42257650993852e-08	12.5382859136503
UG0898H09	1.07026332121212	3.19432132258065	6.92321336498587	5.29359181555981e-10	1.43463626000165e-08	12.5288920528377
FAM105A	0.664445056060607	5.39006937634409	6.92137779416833	5.33928559752313e-10	1.44340687052142e-08	12.5205633650666
APBA1	-0.832707283333332	6.14052283870968	-6.92009240319746	5.37151597476466e-10	1.45030931318646e-08	12.5147314639883
CASC5	0.808406227272727	4.71418798924731	6.91908052168076	5.39702384913563e-10	1.45538174880676e-08	12.5101407305665
SHBG	-1.86064528636363	5.21533801075269	-6.91801567803007	5.4239964527558e-10	1.46083605955192e-08	12.5053099433188
AOC1	1.3837634469697	5.17385975268817	6.91700614532361	5.44969137338985e-10	1.46519458586776e-08	12.5007302950498
APOC2	0.652123243939397	5.50059038709677	6.91684859790775	5.45371218347378e-10	1.46519458586776e-08	12.5000156151481
GDF2	-1.6977185969697	6.73548029032258	-6.9164389876815	5.46417972017335e-10	1.46618770335358e-08	12.4981575304294
LOC101929180	-1.10466903787879	5.14655024731183	-6.91600433035302	5.47530910706921e-10	1.46735573520392e-08	12.4961858639932
CRYBA2	-1.05550417424242	3.90739367741935	-6.91505660444074	5.49965355067632e-10	1.47205807152466e-08	12.4918869810092
LOC101929372	-1.2692581469697	5.01993386021505	-6.90905014506777	5.65645643281029e-10	1.51029479156688e-08	12.4646459801048
C5orf46	-1.14430320757576	4.53020537634409	-6.90862357369817	5.66775939389934e-10	1.51144903836818e-08	12.4627116397197
RTKN2	1.19274100151515	3.84142882795699	6.90764222999824	5.69384733363757e-10	1.51653837838362e-08	12.4582617581058
SLC5A8	-1.60130122424242	5.13280880645161	-6.90373730940695	5.79883942866588e-10	1.53799266598838e-08	12.4405569463288
GNL3L	0.885649309090909	6.96191459139785	6.90359109220135	5.80280783279074e-10	1.53799266598838e-08	12.4398940622674
TMEM114	-1.2361641	4.63843822580645	-6.90295826365079	5.82001415133455e-10	1.54066731580683e-08	12.4370251487237
KIR3DS1	-1.04794402878788	4.08235937634409	-6.89967220581264	5.91017674070408e-10	1.5626247514433e-08	12.4221292115487
TIGD6	0.929412245454547	5.37044540860215	6.89775382603303	5.96345155371337e-10	1.57478756029402e-08	12.4134340896619
SCN7A	1.04544062272727	3.9472674516129	6.89655460546693	5.99699622120014e-10	1.57842125968809e-08	12.4079989683616
LOC102724975	-1.20974525	4.83565280645161	-6.89641126958412	6.00101810989283e-10	1.57842125968809e-08	12.4073493597428
ITPK1-AS1	0.794980530303032	5.2929513655914	6.89622072114665	6.0063688832686e-10	1.57842125968809e-08	12.4064857869906
SPRR1B	1.62847938787879	4.92862925806452	6.89347451699238	6.08401190918898e-10	1.59495392108448e-08	12.3940407212241
ADM5	-1.36125216969697	5.17481690322581	-6.89238401485944	6.11511866347043e-10	1.60117024835295e-08	12.3890992898731
LOC100422781	-1.6751420530303	5.14843183870968	-6.89154350602972	6.13920181800604e-10	1.60553473631767e-08	12.3852908305646
PYY2	-1.41471066515151	5.45653837634409	-6.8909004728021	6.15769012577658e-10	1.60842728568837e-08	12.3823772589938
IRF2BP1	-1.36548334393939	7.1045232688172	-6.89009820028319	6.18083420963423e-10	1.61252751777614e-08	12.3787422975997
PRKCQ-AS1	1.14823515454546	4.65597024731183	6.88876311795527	6.21954009814494e-10	1.6206729396538e-08	12.372693561412
BAIAP2L2	-1.14816297727272	5.59712291397849	-6.8871529935876	6.26653944658028e-10	1.630957273753e-08	12.3653992103645
AKT3	0.807681700000003	5.42104269892473	6.88640900087119	6.28837522056996e-10	1.63467559455248e-08	12.3620288802671
AK024936	1.36843201969697	4.41444060215054	6.88346389699932	6.37555477767302e-10	1.65515983381475e-08	12.3486885206982
ZAR1	1.15306961666667	4.67589078494624	6.88323224400572	6.38246264540186e-10	1.65515983381475e-08	12.3476392849199
EHD2	-1.30559620454545	6.55386267741935	-6.88297588024132	6.39011603100302e-10	1.65516235090119e-08	12.3464781386408
VWA7	-1.32547748636363	5.91076479569892	-6.88001526774093	6.47916264290016e-10	1.67622207729224e-08	12.3330696547095
EPHA7	1.00298042575758	4.71503809677419	6.8795519406586	6.4932089981841e-10	1.67785140389831e-08	12.3309714323487
NAALAD2	0.93340793939394	3.75385393548387	6.87926956041904	6.50178451148325e-10	1.67806486068723e-08	12.3296926676009
PHOX2A	-1.31550820454546	5.56600951612903	-6.87587807875233	6.6056602343558e-10	1.69795431763095e-08	12.314335575527
LDLRAD3	1.11326681060606	5.85192940860215	6.87555818887838	6.61554240761249e-10	1.69795431763095e-08	12.3128871947128
NCR3	-0.99519225151515	5.23457903225806	-6.87547695847491	6.61805414279359e-10	1.69795431763095e-08	12.3125194073076
VSTM4	-0.758478107575756	4.98743462365591	-6.87480429239675	6.63889007458388e-10	1.70128432751526e-08	12.3094738260057
PLP1	1.26828969242424	3.71015316129032	6.87370131221906	6.67319580214984e-10	1.70805415957155e-08	12.3044801479849
LOC101930421	-1.57618537424242	5.04708203225806	-6.87158337882756	6.73956255782243e-10	1.72300457647092e-08	12.2948920438875
CTD-2002J20.1	1.22319097727273	4.40192625806452	6.87115195251386	6.75316152923911e-10	1.72444528011962e-08	12.2929390475832
LOC440416	0.966629542424245	4.03675827956989	6.86932649664962	6.81100317147316e-10	1.73716681596089e-08	12.2846759401157
COL26A1	-1.83125507121212	5.70530209677419	-6.86781581446868	6.85924183558509e-10	1.74741203185599e-08	12.2778382163648
ZNF781	1.15899327272728	4.66260634408602	6.86709729859738	6.88230390962306e-10	1.7512268961102e-08	12.2745862029501
NDOR1	-1.14105571060606	6.42888591397849	-6.86630703577537	6.90775755291546e-10	1.75564063439943e-08	12.2710095871654
TRPM2-AS	-1.43523888939394	5.4569976344086	-6.86512697683801	6.94593989289046e-10	1.76327529238746e-08	12.265669054889
LOC101927124	1.09214518787879	3.59499232258065	6.86171531769949	7.05750866309326e-10	1.78949991323913e-08	12.2502307335767
OR7C2	-1.37658346969697	4.5660187311828	-6.86049827561606	7.09773677009006e-10	1.7975952282986e-08	12.2447240108769
SLC9A3	-0.826472074242422	4.15076603225806	-6.85893062003135	7.14988899237651e-10	1.80868804019767e-08	12.2376313358857
SCT	-1.62641136060606	4.55523025806452	-6.858181160288	7.17495571833199e-10	1.81291121499137e-08	12.2342406759866
LOC101928739	1.20066341363636	3.62812580645161	6.85655311311041	7.2297084118167e-10	1.82461661945779e-08	12.2268755735728
C19orf84	-1.47503189393939	5.46195508602151	-6.85609483257972	7.24519532083138e-10	1.82544521862011e-08	12.2248024650438
AC007787.2	-0.848793578787878	4.40652121505376	-6.85595723306598	7.24985170413455e-10	1.82544521862011e-08	12.2241800193305
PROX1	-0.964881831818177	5.83385022580645	-6.85521608920406	7.27498313522148e-10	1.82964558432156e-08	12.2208274468687
KLB	0.85620611818182	5.43491377419355	6.85451199354848	7.29893823666895e-10	1.83354070274744e-08	12.217642570045
IDI2	-1.20585018484848	4.89218204301075	-6.85389651702062	7.31994229403071e-10	1.83668633180696e-08	12.2148586352376
ACTL8	-1.4996047	5.35329523655914	-6.8534032700901	7.33681829817195e-10	1.83879008597934e-08	12.2126276295052
GDPD2	-1.66243710151515	5.82472224731183	-6.85041600839978	7.4398515469219e-10	1.86245717222019e-08	12.1991170444702
RP11-1151B14.3	-0.92607128787879	5.58817189247312	-6.84636338513241	7.5819249102557e-10	1.89364477516352e-08	12.1807911408808
KIFC1	-1.6141992530303	5.81742723655914	-6.8457145211612	7.60492049741194e-10	1.89719986694652e-08	12.1778573114844
LOC101928877	1.37973529545455	3.83873907526882	6.84471435981233	7.64050137953106e-10	1.90388281786382e-08	12.1733352712673
LOC100507480	-0.845665087878788	4.00697292473118	-6.84386202149078	7.67095355585587e-10	1.90927388848854e-08	12.1694817528526
C3orf18	-0.756184524242419	7.47080689247312	-6.84310772142376	7.69800330814849e-10	1.9107260603224e-08	12.1660716055038
C1orf95	-1.05840607121212	5.37157850537634	-6.84304225843939	7.70035530998428e-10	1.9107260603224e-08	12.1657756568182
ZNF74	-0.772820806060603	6.02365812903226	-6.84279733727799	7.70916133196056e-10	1.9107260603224e-08	12.1646684117604
BC028044	1.48257080909091	4.14713061290323	6.84271612249401	7.71208357218885e-10	1.9107260603224e-08	12.164301256971
RP11-349E4.1	-1.2515069030303	5.26302750537634	-6.84186920917125	7.74262235566354e-10	1.91609993702329e-08	12.16047262543
LOC101927020	1.06510934393939	5.18513974193548	6.83906644318086	7.84454384369929e-10	1.93910676245964e-08	12.1478032828595
LOC100287098	-1.14378343333333	6.28840112903226	-6.83720753574996	7.91287420853078e-10	1.95376713924202e-08	12.1394013883392
GPBAR1	-1.57855508787879	5.53272851612903	-6.83492275494647	7.99766713034011e-10	1.97245426014106e-08	12.1290756413846
CABP5	-1.04084688787879	4.00078833333333	-6.83411240728564	8.02795652148855e-10	1.97767201952575e-08	12.1254136566802
BAI2	0.765275695454547	6.90622695698925	6.83240614197827	8.09210579396351e-10	1.99005068460981e-08	12.1177034533749
GSC	-1.05215486060606	3.82365486021505	-6.83228748660646	8.09658563379165e-10	1.99005068460981e-08	12.11716730141
ADAMTS15	-0.711528427272723	5.75837887096774	-6.82753939668868	8.27788037933732e-10	2.03000251114576e-08	12.0957152262053
VIPR2	-1.20426021363637	6.00023370967742	-6.82578755888148	8.34578086944361e-10	2.04433867587027e-08	12.0878015688047
NES	-0.891792496969697	4.95327430107527	-6.82512560239427	8.37158139168384e-10	2.048341507972e-08	12.0848114539606
CRYBB1	-1.33714048181818	4.85115943010753	-6.82359244759248	8.43164167420267e-10	2.06070845161608e-08	12.0778864224833
C2CD4A	1.34976818939394	4.82258408602151	6.82105498246745	8.53198426289718e-10	2.0814016637959e-08	12.0664261820941
SOX7	1.18369713484849	5.28594591397849	6.82096574209483	8.53553467004136e-10	2.0814016637959e-08	12.0660231609483
NFKBIL1	-1.68447599848484	6.25035619354839	-6.81941370100982	8.59751682593506e-10	2.0918048241438e-08	12.0590142156384
LOC158434	1.60519825454546	3.69200701075269	6.81741075216508	8.67816571742816e-10	2.10905724405375e-08	12.0499697592912
HRH4	1.01202700757576	3.91018977419355	6.81695560673767	8.69659641363236e-10	2.1111670262421e-08	12.0479146387718
C6orf15	-1.46251257727273	5.93236310752688	-6.81571710580597	8.74694489172101e-10	2.11973350341207e-08	12.0423226554304
IL11	-1.33123206060606	5.699546	-6.81560631744563	8.75146278770847e-10	2.11973350341207e-08	12.0418224485564
LRP1	-0.969608965151512	6.29426732258065	-6.81397332293573	8.8183242556641e-10	2.13354182605755e-08	12.0344498238243
TRIM15	-0.715688033333332	5.58316221505376	-6.81341061915564	8.84148065954087e-10	2.13675694421538e-08	12.0319094688008
BCORP1	1.28967461818182	4.25069234408602	6.81287738220122	8.86348001971479e-10	2.13968557800339e-08	12.0295022064427
SLC8A2	-0.885673466666667	4.08380856989247	-6.8119436016376	8.90213498741679e-10	2.14662395342454e-08	12.0252868650387
TMEM262	-1.48692259696969	5.29664953763441	-6.81023372078322	8.97335086446043e-10	2.16138976216937e-08	12.0175684832754
ADAMTS16	-0.984169015151514	4.24260590322581	-6.80989140196523	8.98767595764745e-10	2.16211014072831e-08	12.0160233362632
KCNQ1-AS1	1.09810314848485	4.74379920430108	6.80968531027558	8.99631124409442e-10	2.16211014072831e-08	12.0150930988587
BEST1	-1.03394616666667	6.43655537634409	-6.80815215335902	9.06080932224061e-10	2.17519695192681e-08	12.0081731673417
DLL4	-1.77138491969697	6.15082501075269	-6.80631394338679	9.13874460873911e-10	2.19147702943119e-08	11.9998770450813
TTR	-1.66290738030303	5.20677410752688	-6.80600706869885	9.15181980699444e-10	2.19218480199842e-08	11.9984921441588
ART5	-1.51214997121212	5.53626150537634	-6.79962828026855	9.42783907462833e-10	2.25580582676245e-08	11.9697098143495
LOC440028	-0.987492495454542	4.91649972043011	-6.79922023659469	9.44577365192111e-10	2.25760245760154e-08	11.9678689433626
OPRD1	-1.31115736060606	5.13298691397849	-6.79841939934344	9.48107081665598e-10	2.26152339581093e-08	11.9642561069415
MOXD1	0.634191287878787	4.6153044516129	6.79837420620349	9.48306660846182e-10	2.26152339581093e-08	11.9640522302027
NUTM2B	-1.52477631818182	6.47444517204301	-6.79772531096696	9.51176864204463e-10	2.26552031349238e-08	11.9611249623161
EVC	-0.901134292424242	5.89579972043011	-6.79592093460073	9.59203312429478e-10	2.27997678675608e-08	11.9529856207959
ITGB2-AS1	-0.823611719696966	6.02065709677419	-6.79565290912242	9.60401284458153e-10	2.28032120763781e-08	11.9517766481758
RP11-95H11.1	1.31242415303031	4.41690337634409	6.79490992613741	9.63729888568113e-10	2.28571818259079e-08	11.9484253842246
BC012193	0.821314663636363	6.36466160215054	6.79372940842194	9.69042185786846e-10	2.29580300777115e-08	11.943100844588
SLC22A8	-1.21329692272727	5.04619560215054	-6.79241899486108	9.74972978200568e-10	2.30481057532261e-08	11.9371907865575
AL928742.12	-1.4033234030303	5.28703796774194	-6.79206056783693	9.76601432366664e-10	2.30563275487234e-08	11.9355743206188
CACNA1G	-0.753249433333336	5.23063104301075	-6.79187396554874	9.77450295083038e-10	2.30563275487234e-08	11.9347327762061
AFAP1L2	0.784137862121212	5.39549148387097	6.78734446101336	9.98280852786253e-10	2.35220604855642e-08	11.9143078215183
CDH15	-1.04104945454545	5.52784802150538	-6.78548508076369	1.00695861553953e-09	2.37007411531446e-08	11.9059245942324
LOC101060424	-1.06898768333333	4.59979380645161	-6.78201711108044	1.02334376754927e-09	2.40602453230314e-08	11.8902908847482
TMC2	-0.934133807575757	5.12106688172043	-6.78151439069985	1.02574078478926e-09	2.40904457199856e-08	11.8880248255981
NR0B1	1.35833662272728	5.48956039784946	6.77922404509981	1.0367319239912e-09	2.43222026891717e-08	11.8777015815224
FOLH1B	1.32007048484849	5.96327377419355	6.77568443221077	1.05394798684106e-09	2.46726375211419e-08	11.8617498018765
RP11-263K19.4	0.740259281818186	7.10091521505376	6.77518604169765	1.05639470081216e-09	2.47032082628364e-08	11.8595039542662
PRPH	-1.67455680151515	5.89979807526882	-6.7741646601323	1.06142648700036e-09	2.47940983274065e-08	11.8549015751758
KCNK16	-1.75271723484848	5.52831416129032	-6.77341002326985	1.06515940721896e-09	2.48544847024993e-08	11.8515013043135
LOC101929607	1.13250579848485	3.46819661290323	6.77263165542521	1.06902333613601e-09	2.49177947477816e-08	11.8479942371358
LOC286178	-1.17067534545454	4.13162487096774	-6.77013407866588	1.08151562744219e-09	2.51818703189604e-08	11.8367418883376
DCTN1-AS1	1.51924876212121	5.63375738709677	6.76887269410541	1.08787960587522e-09	2.52896530414422e-08	11.8310594880738
IL17RD	0.800100303030304	5.58765089247312	6.7687539715238	1.08848049481039e-09	2.52896530414422e-08	11.8305246738675
LILRA3	-1.33918296969697	4.62531670967742	-6.76744734606217	1.09511545185839e-09	2.54165380434528e-08	11.8246388735657
LPAR4	1.2576588	3.87951489247312	6.76609527948616	1.10202331814797e-09	2.55494785130366e-08	11.8185487778108
MAPK12	-0.882022306060604	5.74669270967742	-6.76581512271628	1.10346005920936e-09	2.55554268685769e-08	11.8172869219639
KIAA0125	-0.843437965151517	5.27787234408602	-6.76463904259214	1.10951166941677e-09	2.56681257366996e-08	11.8119899218482
LZTS1-AS1	-1.10727930606061	4.58487780645161	-6.76388355303195	1.11341642251122e-09	2.57243717980166e-08	11.8085874001454
ZNF441	1.45440426666667	4.76491433333333	6.76370932180024	1.11431886702409e-09	2.57243717980166e-08	11.8078027275103
HEG1	-0.61626674090909	7.62924235483871	-6.76211374658637	1.12261703545818e-09	2.58883378975629e-08	11.8006171635674
RP11-508N22.12	-1.08476577575757	4.72094097849462	-6.7566975045419	1.15124450971019e-09	2.65202644821961e-08	11.7762297035064
LOC100128281	1.28391073939394	4.83069976344086	6.75605667878735	1.15467904754617e-09	2.65711159357756e-08	11.77334471875
RXFP3	-1.06416195757576	3.85232601075269	-6.75521296405614	1.15921645544886e-09	2.6632878011942e-08	11.7695464712507
RND1	-1.56799751969697	5.829631	-6.75510045519059	1.15982284867744e-09	2.6632878011942e-08	11.7690399891449
SHISA3	1.41969930151515	3.42485911827957	6.7548602564882	1.16111850783574e-09	2.66343857719016e-08	11.7679586940592
AZGP1	1.35923158030303	7.54549643010753	6.75397586873551	1.16590136050295e-09	2.67157968892391e-08	11.7639775837559
HPSE	0.806641356060609	6.25583549462366	6.75263003806282	1.17321719460627e-09	2.68550159957761e-08	11.757919602252
RP11-252E2.1	0.887487787878791	5.82109068817204	6.75160998747326	1.17879237639261e-09	2.69257068759553e-08	11.753328322148
SLC22A31	-1.77582012727273	5.76993034408602	-6.75005829649587	1.18732362917326e-09	2.70919977514413e-08	11.74634455685
LINC01227	-1.02682861818182	3.85102759139785	-6.74935499699519	1.19121050128231e-09	2.71520759944917e-08	11.7431793621692
IGLJ3	-0.99102591363636	5.92648252688172	-6.74810682423251	1.19813972796083e-09	2.72813014398147e-08	11.7375622410075
DHDH	-1.31062990757576	5.18473659139785	-6.74547519762115	1.21288023416847e-09	2.7587929191895e-08	11.7257203374722
C4BPB	-1.03542877575757	5.38830998924731	-6.74421046961817	1.22002808403881e-09	2.77113105287734e-08	11.7200298126154
CCDC37-AS1	-0.854512780303029	4.92150020430108	-6.74336976192724	1.22480256300215e-09	2.77715965437158e-08	11.7162473254447
GP9	-1.68833092272727	5.64997748387097	-6.74310819743018	1.22629178854394e-09	2.77762786497181e-08	11.7150705344812
RP11-49K24.4	0.856726533333335	5.06233420430108	6.74244975416298	1.23004859712625e-09	2.78322594798033e-08	11.7121082351305
STK32B	-0.970230156060605	4.239497	-6.74201717228701	1.23252293270814e-09	2.78591352660357e-08	11.710162126392
GAL3ST2	-1.08074766060606	5.38698316129032	-6.7351159725901	1.27267026382191e-09	2.87308340277404e-08	11.6791205369051
SLC1A6	-1.28621289090909	4.83376434408602	-6.73493477962321	1.27374160278151e-09	2.87308340277404e-08	11.6783056752539
ZSWIM4	-1.05467777424242	4.30765151612903	-6.72911049236336	1.30865855813082e-09	2.94877132338864e-08	11.6521166070719
LOC101928583	1.04919493181818	4.26674689247312	6.72696820034905	1.32173870621451e-09	2.97514864286581e-08	11.6424856556079
GANC	0.588870343939394	6.14275837634409	6.72504432072084	1.33359555795041e-09	2.99791077676795e-08	11.6338374885069
RPL13AP17	-1.25167467272727	7.35392977419355	-6.72487890328802	1.33461992648208e-09	2.99791077676795e-08	11.6330939479747
GATA1	-1.22742977424242	6.15059208602151	-6.72418677197694	1.33891449274756e-09	3.00444087315602e-08	11.6299829301245
LOC284933	-1.45859206818182	5.17205232258064	-6.71938665850792	1.36907722741341e-09	3.06797957013956e-08	11.6084101821268
RBP5	-1.02914707121212	4.9406307311828	-6.71777007546893	1.3793860902746e-09	3.08566388417419e-08	11.6011460832696
RP11-414H17.5	-1.02073070909091	4.72722003225806	-6.71424974288487	1.40210167397072e-09	3.13324144975873e-08	11.5853295575066
LOC100507156	0.981168242424241	5.82147913978495	6.71389148026445	1.40443408607568e-09	3.13521811338999e-08	11.5837200747785
ST6GAL2	1.21212219090909	4.21764944086021	6.71189051764078	1.41753184350194e-09	3.16119820177043e-08	11.5747313543188
MARCH1	1.19613183181818	5.08728022580645	6.71110435338064	1.42271088312902e-09	3.16948368963743e-08	11.5711999979216
AVPR1B	-1.55132549090909	6.06507806451613	-6.7105711960965	1.4262338347527e-09	3.17406654241881e-08	11.5688051988206
LOC100507388	-0.974663025757576	4.07736427956989	-6.70922710421272	1.4351535836309e-09	3.19063816221186e-08	11.562768186869
CYP26B1	-0.986675537878788	4.29391240860215	-6.70781737176239	1.44456827400018e-09	3.20827501591794e-08	11.5564367913437
C3orf27	-1.31695783181818	5.09947169892473	-6.70661445673119	1.45265008630456e-09	3.22291854188924e-08	11.5510346131542
CCER1	-0.975614669696968	4.2936401827957	-6.70494343957624	1.46395117204726e-09	3.24338780222874e-08	11.5435307801044
IL17RE	-0.931569269696972	4.42759346236559	-6.70480788385081	1.46487174220915e-09	3.24338780222874e-08	11.5429220844758
FAM186B	-1.26526497424242	4.75562189247312	-6.70370543181289	1.47237989661225e-09	3.25668174476422e-08	11.5379718205707
MEIS3	-1.17784900151515	6.38234943010753	-6.70170952999886	1.48606984717367e-09	3.28360780313252e-08	11.5290104674758
OXER1	-1.71002198333334	6.77101532258065	-6.69922802588393	1.50326637518298e-09	3.31821917311032e-08	11.5178700901784
SERPINB9	1.0324878969697	6.38736747311828	6.69890194508475	1.50554066877269e-09	3.31985515698613e-08	11.5164062992568
CACNG3	-1.36898465	4.81705356989247	-6.69811811764571	1.51102151907374e-09	3.32855137070425e-08	11.5128877633153
LOC253573	1.33758064090909	3.35086783870968	6.69670415494358	1.52095853257958e-09	3.34703618541446e-08	11.5065409587022
TNNT3	0.823571636363636	7.87156876344086	6.69412597245921	1.53924420204213e-09	3.38383694934217e-08	11.4949695414822
SLC26A7	0.989696751515153	4.19342978494624	6.6902701866383	1.56699802027386e-09	3.44135650415925e-08	11.477666822973
NBPF8	1.30543169242424	4.53893491397849	6.6890489567458	1.57589124339424e-09	3.45738084948925e-08	11.4721873044433
LOC102723847	-1.0096037530303	6.39304329032258	-6.68636596050512	1.59560513252368e-09	3.49708841494612e-08	11.460150213139
TMEM11	-0.595095365151511	8.71622931182796	-6.6860360557497	1.59804596805288e-09	3.49889660184196e-08	11.4586702309663
UTS2	1.18296946969697	4.06558886021505	6.68111083478507	1.63492821885621e-09	3.57242539365413e-08	11.4365782341948
STX1B	-1.17890883181818	5.09327816129032	-6.67891769853985	1.651621310286e-09	3.60526288840052e-08	11.4267427600515
LOC200772	-1.12514714393939	4.57377232258064	-6.67868083086901	1.65343429472226e-09	3.60558572184448e-08	11.4256805551976
DAZL	1.21509729848485	3.56903844086021	6.67821877405311	1.65697654653995e-09	3.60967506426319e-08	11.4236085537869
CCDC27	-1.25626489242424	4.49970723655914	-6.67726000677712	1.66435069298982e-09	3.62209546793985e-08	11.4193093111749
MT4	-1.47129123030303	4.8489634516129	-6.67602348251459	1.67390912024936e-09	3.63821042853733e-08	11.4137648826136
DNAH14	1.05189511515151	4.14114850537634	6.67586787500637	1.67511582028804e-09	3.63821042853733e-08	11.413067182023
DKFZp434E1119	-0.814693246969694	4.51673451612903	-6.67481590404478	1.68329622444928e-09	3.6523142729684e-08	11.408350585247
SLC6A2	-0.617349612121211	4.90776719354839	-6.6739582551858	1.6899947747757e-09	3.65966370998231e-08	11.4045054370239
RP11-305L7.3	-0.88491393181818	3.96896769892473	-6.67394946117906	1.69006359563236e-09	3.65966370998231e-08	11.4044660112125
LINC01352	1.11845189090909	3.89152622580645	6.6718310245433	1.706723299794e-09	3.69204658678714e-08	11.3949690331272
OTOF	-1.13407355	4.55721468817204	-6.6690973069647	1.72846205015736e-09	3.7339764940735e-08	11.3827152817425
SSMEM1	1.0238755	3.89745082795699	6.66863700504601	1.73214926773945e-09	3.7339764940735e-08	11.3806521722895
AC005256.1	-1.51834693030303	5.17228896774194	-6.66850100788399	1.73324015279017e-09	3.7339764940735e-08	11.3800426317198
PDIA2	-1.0155533969697	5.25828537634409	-6.66687994717089	1.74629576923557e-09	3.75514285869186e-08	11.3727773532702
LINC01134	-1.20096722424242	6.55243180645161	-6.66381712842486	1.77122915187547e-09	3.80057008827408e-08	11.3590520646912
CCDC182	-1.1093118530303	6.27345343010753	-6.66363940504261	1.77268670414557e-09	3.80057008827408e-08	11.3582557069638
SRPX	1.29230151060606	4.7011868172043	6.66318172585412	1.77644570793298e-09	3.804862053371e-08	11.3562049338245
ACSL6	0.732205856060608	4.36459406451613	6.66295818088959	1.77828459032895e-09	3.80503700780466e-08	11.3552032892205
TSHZ3	0.589780050000003	6.81449040860215	6.66267551877291	1.78061246787757e-09	3.80542679962568e-08	11.3539367732969
ACPP	0.655497134848488	5.52169610752688	6.66231047179364	1.78362329261382e-09	3.80542679962568e-08	11.352301145468
CCDC141	1.14973331666667	3.50006790322581	6.66229646784986	1.78373889425513e-09	3.80542679962568e-08	11.3522384000801
SSTR3	-1.03058943636363	5.93186810752688	-6.66149090607499	1.79040124971549e-09	3.81588077375385e-08	11.3486291162092
SLC25A21	1.43128888181818	3.825935	6.66071833658197	1.79681387552964e-09	3.82578246418081e-08	11.345167794947
LOC390705	-1.04599535757576	6.38000162365591	-6.65996563838166	1.80308342002147e-09	3.83536035138948e-08	11.3417956363812
RP11-209A2.1	-0.706851754545443	9.97679193548387	-6.65535859776699	1.8419319246913e-09	3.91415052966295e-08	11.3211585450273
SCUBE1	-1.60401972727273	5.72079270967742	-6.65360734350593	1.85691551794764e-09	3.94212241427826e-08	11.3133151590014
LOC101929464	-1.19155585151515	4.79384022580645	-6.64962822646242	1.89141037675145e-09	4.00712688019395e-08	11.2954964581923
LINC01213	1.17266467727273	4.03080320430108	6.64943664499289	1.89308709635098e-09	4.00712688019395e-08	11.2946386396768
LOC101929726	-1.06654156060606	5.1961012688172	-6.64895814634065	1.89728134015145e-09	4.01208302144918e-08	11.2924961683814
TEX41	1.24376327727273	3.89588547311828	6.64654836608634	1.91854425380815e-09	4.05308851433772e-08	11.2817072263306
IFNL1	0.825680051515152	5.49013534408602	6.64633284866645	1.9204573389982e-09	4.05317575230673e-08	11.2807423894408
SRL	-1.50207676363637	5.67344741935484	-6.64519465965879	1.93059206210382e-09	4.06462707989849e-08	11.2756470809737
C19orf83	-1.30715199545454	5.63528932258065	-6.64509137022626	1.93151439235963e-09	4.06462707989849e-08	11.2751847022586
CLEC5A	1.9604575939394	5.26064737634409	6.64396116138378	1.94163520330766e-09	4.08195812547807e-08	11.2701254471758
LYNX1	-0.663840186363635	6.25295135483871	-6.6416163859357	1.96279989207604e-09	4.12245090814883e-08	11.2596302771051
OLAH	0.85078999090909	4.56556865591398	6.63512222143006	2.02261732115479e-09	4.24037471086601e-08	11.2305692829077
CABP2	-1.25747535909091	4.8412941827957	-6.63509596567173	2.02286278577842e-09	4.24037471086601e-08	11.2304518101701
P2RX2	-0.624999336363635	5.74846940860215	-6.63425306719589	2.03075871012688e-09	4.25280939159453e-08	11.2266806252588
NAB2	-0.751636366666665	6.43313002150538	-6.62992062195304	2.07182698060526e-09	4.33043836274385e-08	11.2072996220474
RP11-225H22.4	-1.49942961212121	4.96854239784946	-6.6295547581193	2.07533248416e-09	4.33358241195763e-08	11.2056631496555
LBX1	-0.870889239393941	3.46366841935484	-6.62795048594421	2.09077313849374e-09	4.36161864556295e-08	11.1984877747498
PRORY	-1.36340999848485	5.82719417204301	-6.62710537601002	2.09895272935903e-09	4.37275438978118e-08	11.1947081248676
C2orf70	0.728422363636371	8.3009224516129	6.62698195989796	2.10014988702892e-09	4.37275438978118e-08	11.1941561757065
SLC30A2	-1.01369339696969	5.63318137634409	-6.62442539639349	2.12510149734072e-09	4.42045608294101e-08	11.1827233670702
ELFN1	-0.827654843939393	5.61438113978495	-6.62245705290866	2.14451181877332e-09	4.45655076043354e-08	11.1739221025151
NXPH3	-1.09904995909091	6.1451019139785	-6.62137487261553	2.15525808741001e-09	4.47458855462861e-08	11.1690836263117
CYP3A5	0.876358172727276	5.49109423655914	6.62088689619027	2.16012120351295e-09	4.48038932383807e-08	11.1669019530945
SGTB	1.10810865151516	5.85089801075269	6.61887665636848	2.18026976011485e-09	4.51409310416176e-08	11.1579150539553
METTL8	0.644433880303033	6.51109490322581	6.6188498161294	2.18054003276679e-09	4.51409310416176e-08	11.1577950695428
RINT1	0.693147451515152	8.37131158064516	6.61835564103762	2.18552214597051e-09	4.52008563026221e-08	11.1555859802237
LINC01191	-0.804843056060604	4.23397797849462	-6.61538028777228	2.21575760704474e-09	4.57739305885759e-08	11.1422866179852
CYP1A1	3.15153605303031	7.46270923655914	6.61521407428011	2.21745881534202e-09	4.57739305885759e-08	11.1415437319809
LOC439938	0.941445937878788	5.00017831182796	6.61402284902658	2.22968897514894e-09	4.59825572075001e-08	11.1362197807984
LOC100288175	-1.12514247272727	5.56100809677419	-6.60406664932035	2.33455238177354e-09	4.8099331374809e-08	11.091735728272
SHROOM4	-1.10750913636364	5.36285905376344	-6.60203207145684	2.35657442250275e-09	4.85069035597666e-08	11.0826482056537
ARHGEF17	-0.753314128787879	7.98596290322581	-6.59962752507474	2.38286603312785e-09	4.89550105136153e-08	11.0719094848036
TUBG2	0.764069725757577	6.29744169892473	6.59817041415333	2.39893924300037e-09	4.92385121970901e-08	11.065402693121
HDAC7	-1.23158902121212	6.50534377419355	-6.5976198233429	2.40504062161524e-09	4.93169977466442e-08	11.0629441389638
RP11-95O2.1	1.39549299090909	3.80918769892473	6.59615389764793	2.42136023917299e-09	4.96046685137671e-08	11.0563986937512
HOMEZ	0.648454760606062	6.1197168172043	6.59438835713493	2.44116082921182e-09	4.99630402606358e-08	11.048516137108
TREH	-1.17816563181818	4.27728267741935	-6.59255858879672	2.4618507531877e-09	5.03389199334528e-08	11.0403476166197
RP11-69I8.2	1.45715755909091	4.29917392473118	6.59216352288021	2.46634063969568e-09	5.03686536164847e-08	11.0385840544442
CSRNP3	0.622566368181819	4.61343409677419	6.59197907972125	2.46843959126754e-09	5.03686536164847e-08	11.0377607187054
C1QTNF2	-1.17704116666667	4.1540207311828	-6.59181721168682	2.47028309507281e-09	5.03686536164847e-08	11.0370381628138
RP11-764E7.1	1.39332734090909	4.24234422580645	6.59131256249344	2.47603925571613e-09	5.04385268516247e-08	11.0347855211221
LOC101927273	1.16237002121212	4.66699831182796	6.59077176856801	2.48222242013289e-09	5.05169589149978e-08	11.0323716055751
CYSLTR1	0.890740240909091	5.55889030107527	6.59017288098037	2.4890876218494e-09	5.06091111394618e-08	11.0296984625106
ACVR1C	0.975259487878789	4.91862678494624	6.58914190688615	2.5009499652685e-09	5.08025990130621e-08	11.0250968980995
LOC148413	-0.640752130303029	7.96608777419355	-6.58707620494965	2.52488636623603e-09	5.12287529497638e-08	11.0158777874992
DKFZP434A062	-1.2581548969697	5.81450480645161	-6.5869238631921	2.52666057773842e-09	5.12287529497638e-08	11.0151979356955
AF186192.1	-1.26818208787879	4.96125920430108	-6.5863264667215	2.53362991908311e-09	5.13220039923532e-08	11.0125320033352
LOC101928443	-1.14837466515151	4.39454103225806	-6.58575247534814	2.54034412310752e-09	5.14099174222152e-08	11.0099705994851
PDE1A	0.725624924242426	4.61532297849462	6.58360560624836	2.5656132832498e-09	5.18728198277229e-08	11.000391024778
LOC339978	-1.18728219545454	4.26256496774194	-6.58199021824277	2.5847905538886e-09	5.21631450642159e-08	10.9931837149019
RP11-220I1.5	-0.994011315151514	4.19840844086021	-6.58156183670236	2.5898998773311e-09	5.22175902641784e-08	10.9912725287326
ANKRD29	0.999895133333336	5.00468503225806	6.58114424176573	2.59489016366142e-09	5.22695363757436e-08	10.9894095088411
PRDM14	-1.10527074393939	5.14835017204301	-6.58041331587931	2.60364767743907e-09	5.23971996350052e-08	10.9861487246211
LOC101929752	-1.03764542424242	4.95362623655914	-6.57934307845736	2.61652338316039e-09	5.26074255700604e-08	10.9813744478539
DUOX2	1.58428332121212	7.00409584946237	6.57799960049748	2.63277554719526e-09	5.28850850639761e-08	10.9753816517531
BARX1-AS1	-1.05543262272727	5.00053366666667	-6.57710496221157	2.64365340234114e-09	5.30543751383644e-08	10.971391219064
ASPM	0.850047657575758	4.42055824731183	6.57673249101074	2.64819535387646e-09	5.30963168452231e-08	10.9697299107839
DKFZP434K028	-0.798115918181818	5.36644267741935	-6.57517390453293	2.66728478235794e-09	5.34295880454939e-08	10.9627786177716
MFGE8	-1.35837393030303	5.83185791397849	-6.57371309109167	2.68530023108051e-09	5.37407497262637e-08	10.9562639283728
LOC100506319	-1.72544244696969	5.42456931182796	-6.57137872585462	2.71433886861964e-09	5.4271739483924e-08	10.9458545975918
ANK2	0.659240656060606	4.77286772043011	6.57030948492523	2.72774333148567e-09	5.44894410516519e-08	10.9410871138094
ARMC6	-0.811236045454544	7.87768688172043	-6.56537203318753	2.79049545174682e-09	5.56049962889278e-08	10.9190758390187
GPR31	-1.07052192878788	4.71843076344086	-6.56531746357827	2.79119691629618e-09	5.56049962889278e-08	10.9188325996654
POU5F1B	-1.35959636969697	7.05711297849462	-6.56531008925636	2.79129172282555e-09	5.56049962889278e-08	10.9187997293137
ASB10	-1.27044838939394	4.8787381827957	-6.5590777098137	2.87256656882955e-09	5.71714673542601e-08	10.8910242325638
DIO3OS	-0.999688381818181	4.60705606451613	-6.55840659565483	2.88145676570568e-09	5.72957436222137e-08	10.8880338825113
FAM131C	-1.48085386969697	5.63730362365591	-6.55806831952539	2.88594819213152e-09	5.73324056444183e-08	10.8865266337695
RP13-238F13.5	1.2486237530303	4.18543992473118	6.55713690599584	2.89835074782044e-09	5.75260193339173e-08	10.8823767020121
OTP	0.899239965151516	4.7164043655914	6.55653512397474	2.90639199806802e-09	5.76327951704807e-08	10.8796955631721
AZGP1P1	-0.935398015151516	4.41343374193548	-6.55307976574077	2.95299273912748e-09	5.84498215475928e-08	10.864302513834
LOC340357	-1.19511320909091	4.33783020430108	-6.55223404173555	2.9645107105433e-09	5.86208224312783e-08	10.8605353998283
CNTD1	-0.708483137878785	9.54154377419355	-6.55204829608531	2.96704633715161e-09	5.86208224312783e-08	10.8597080552912
PTPN7	0.684302483333337	5.95832819354839	6.55110072949368	2.98001505083107e-09	5.88233782230592e-08	10.8554875552114
MIR146A	-1.09237033333333	4.75371505376344	-6.55070748325397	2.98541359564366e-09	5.88762714026118e-08	10.8537360852979
LOC101927164	-1.15435520909091	4.61144038709677	-6.54886634419667	3.01081795522558e-09	5.93232502297132e-08	10.8455363864836
MST1L	0.903912978787877	4.3516885483871	6.54541903586183	3.05896073341716e-09	6.02170324740138e-08	10.8301856944361
C6orf223	-0.872324600000001	6.04653006451613	-6.54386864894783	3.08085980800033e-09	6.05930411284642e-08	10.8232828535692
GFRA2	-0.949048362121212	5.15176905376344	-6.5433919348132	3.08762446285019e-09	6.06709801438821e-08	10.8211604820383
TEP1	0.591956128787882	7.46630903225806	6.54203885184021	3.1069050542842e-09	6.09944896151134e-08	10.8151367480208
PPAPDC3	-0.981741603030302	4.55809837634409	-6.54137418348615	3.1164197236888e-09	6.11258629499613e-08	10.8121779040618
C10orf99	0.934113953030304	4.41934180645161	6.54096765247203	3.12225337476595e-09	6.11478527911584e-08	10.8103682405111
RP4-594L9.2	-0.996485849999998	4.09636709677419	-6.54090255151343	3.1231885650236e-09	6.11478527911584e-08	10.8100784488685
LOC100132005	-1.18371276060606	4.52733892473118	-6.54051162657536	3.12881012027208e-09	6.12025784502001e-08	10.808338300201
RP11-456H18.2	-1.07514029848484	5.25605738709677	-6.53866612149576	3.15548414886135e-09	6.16686405771153e-08	10.8001237978201
CSPG4P1Y	-1.04662243939394	4.58228301075269	-6.53823392875129	3.16176327667605e-09	6.17356375050886e-08	10.7982001923045
RP11-552F3.10	-1.01882002272727	4.18541130107527	-6.53735591706827	3.17455757225509e-09	6.18738700896596e-08	10.7942924760204
ZNF611	0.811194351515152	8.69212629032258	6.5348736380202	3.21100670766013e-09	6.25280029205688e-08	10.7832457711408
CADM4	-0.686336196969693	6.11063551612903	-6.53274914196545	3.2425306831102e-09	6.30851387350119e-08	10.7737924939537
P2RY14	1.43468377727273	5.59511562365591	6.52904060681211	3.29829416871892e-09	6.41124433836979e-08	10.7572934700447
ADAM11	-0.949252968181819	5.45567311827957	-6.52834782775514	3.3088157789488e-09	6.42592797106344e-08	10.7542117210703
LIN7A	0.820925856060609	4.07739068817204	6.5278914313605	3.31576544450242e-09	6.43365456409098e-08	10.7521815586908
VWC2	1.23137667727273	3.54117349462366	6.52703918762431	3.32878144062774e-09	6.45312742303967e-08	10.7483907094805
LOC283177	-1.09662163484848	7.06542634408602	-6.52517322747057	3.35745620373662e-09	6.50049282585676e-08	10.7400913981481
TAS2R45	1.40654952424242	3.7300314516129	6.52505907166218	3.35921837634327e-09	6.50049282585676e-08	10.7395836905616
INE1	-1.17082562272727	5.80392943010753	-6.5245724779149	3.36673997082018e-09	6.50923101144109e-08	10.7374196028306
FLJ30403	0.924435731818182	4.96658103225806	6.52359288490639	3.38193271632192e-09	6.53277172517707e-08	10.7330631181228
LINC00518	0.925688584848487	3.89036670967742	6.52204240394579	3.40611817081872e-09	6.57362592432341e-08	10.7261682464921
GGN	-1.15539401969697	4.41545819354839	-6.52038479953338	3.43216376899636e-09	6.6179941454895e-08	10.718797667632
GAMT	-1.02144135	7.13937108602151	-6.51815117708017	3.46757191700912e-09	6.68032048851561e-08	10.708866894365
SMOC2	0.76732904545455	5.61596788172043	6.51748305207679	3.47823326564454e-09	6.69298973171373e-08	10.7058966262944
L1CAM	-1.13267839090909	5.07500782795699	-6.51735189645918	3.48032993345786e-09	6.69298973171373e-08	10.70531356385
IL1A	1.06302371666667	5.77504191397849	6.51710423819752	3.48429243323869e-09	6.69466444980927e-08	10.7042125916052
ZNF99	1.08526061515151	3.51282904301075	6.51452696524149	3.525794126342e-09	6.76839946913206e-08	10.6927561569038
DPYSL4	-0.838672503030297	5.48558206451613	-6.51371061762655	3.53904136994539e-09	6.78781238483591e-08	10.6891276935278
SOX8	-0.592757733333333	3.54896101075269	-6.51329559630749	3.54579496569934e-09	6.79474727320828e-08	10.6872830902697
DNASE1L2	-0.895395657575758	5.68138019354839	-6.51196820256611	3.56748116260998e-09	6.83025969011111e-08	10.6813836470666
C16orf87	1.02601768939394	5.13005737634409	6.51119306635971	3.58020548458267e-09	6.84856621582625e-08	10.6779388506514
ESRRB	-0.701870112121212	5.0252475483871	-6.5099132918997	3.60131201207492e-09	6.88286057453401e-08	10.6722517119158
ZNF831	0.944119936363638	3.98158733333333	6.50956903777592	3.60701054817051e-09	6.88767252293512e-08	10.6707219647836
LOC100506274	-0.982609416666667	4.41718389247312	-6.50688743162523	3.65170618987434e-09	6.95462144551794e-08	10.6588068451285
PCDHGA4	1.23864085757576	5.24993295698925	6.50625559960625	3.66231669312988e-09	6.96869997126841e-08	10.6559997029274
CDH19	0.63804237878788	4.26938930107527	6.50387307442433	3.70260187505687e-09	7.03299482477907e-08	10.6454153751326
RYR1	0.880259083333337	6.12468991397849	6.50183318820602	3.73744140818366e-09	7.08989297505146e-08	10.6363543487905
LOC219688	-1.09575486363637	5.00045125806452	-6.50173625935881	3.73910491249135e-09	7.08989297505146e-08	10.635923823941
PRR30	-1.52068371212122	5.21183705376344	-6.50114296043896	3.74930314291656e-09	7.10301052114744e-08	10.6332886442005
RP3-333B15.4	-1.00229486969697	4.6890335483871	-6.50002459889432	3.76860151553667e-09	7.12710019366209e-08	10.6283216020161
UFSP1	-1.15277610909091	6.05667627956989	-6.49752766474055	3.81204353830243e-09	7.20296603650967e-08	10.6172329643127
KIAA1644	-1.02272326818182	5.40449031182796	-6.4971692980151	3.81831894445411e-09	7.20622087419569e-08	10.6156416220476
ADCY5	-0.88863825909091	5.26079043010753	-6.49463588146076	3.86297416534717e-09	7.28014295704331e-08	10.6043928049357
BC069004	0.694487392424243	6.26934152688172	6.49434183545875	3.86819048439289e-09	7.28363449991683e-08	10.6030872936314
BC039487	1.31550675151515	3.7216704516129	6.49394840586171	3.87518074186158e-09	7.29045732269944e-08	10.6013405712022
AQP2	-0.845155998484848	5.84319508602151	-6.49334139804293	3.8859902527313e-09	7.30444730318087e-08	10.5986456951317
B3GALT2	0.929252506060605	4.23267219354839	6.49261550148841	3.89895605978995e-09	7.32246266424038e-08	10.5954231220085
TGFB1I1	1.1565933030303	4.97964440860215	6.49061034601819	3.93499435769837e-09	7.38374071244372e-08	10.5865220495315
ADAM18	0.853731096969698	4.04725044086022	6.48931338555593	3.95847956662482e-09	7.41495817782818e-08	10.5807652623468
ALDH1A2	-1.52979115757576	5.84039094623656	-6.487932310968	3.98364024432284e-09	7.45563922649669e-08	10.5746355877832
ZNF76	-1.77417590757575	7.03152052688172	-6.48697834924358	4.00111194748298e-09	7.47044314975759e-08	10.570401866082
SLC6A19	-0.980934446969697	5.44649990322581	-6.48676319789866	4.00506287698868e-09	7.47044314975759e-08	10.5694470473456
MYRIP	0.866285831818184	5.51230343010753	6.48670502396823	4.00613181555967e-09	7.47044314975759e-08	10.5691888796571
NR0B2	-1.16879040454545	5.08371387096774	-6.48655989713639	4.00879973215956e-09	7.47044314975759e-08	10.5685448310083
RP11-731J8.2	0.918618927272729	3.95193735483871	6.48624331341311	4.0146256959485e-09	7.47486713844099e-08	10.5671399038205
SPINK1	1.28981918333333	4.63281992473118	6.48476178226576	4.04200114511412e-09	7.5193722333592e-08	10.5605655402082
HIST1H4D	0.822332212121215	5.64961730107527	6.484447192797	4.047837777217e-09	7.52376645732678e-08	10.5591696063876
AC074212.6	-0.954715346969696	5.45491668817204	-6.48276296841495	4.07922746498683e-09	7.5756081926951e-08	10.5516965925609
MIR5188	1.20159431969697	4.36239449462366	6.48223275379585	4.08915903391154e-09	7.58754496318085e-08	10.5493441445708
ZNF491	-1.19161397575757	4.8908066344086	-6.48020797966179	4.12730593721305e-09	7.65177078462427e-08	10.5403613149758
RP11-10N23.4	-0.754268260606062	5.45531229032258	-6.47687376215415	4.19089083788101e-09	7.75359512423654e-08	10.5255714628941
LOC101927690	1.17024524393939	4.11591312903226	6.47663102983385	4.19555747361408e-09	7.75359512423654e-08	10.5244948663946
LOC100130264	1.01387910606061	5.34389405376344	6.47657933979066	4.19655190062123e-09	7.75359512423654e-08	10.5242656062394
CLIP4	0.956216221212124	9.11536243010753	6.47531193873557	4.22100752502115e-09	7.79213102700836e-08	10.5186445321554
LINC00961	-1.07609871212121	6.76051235483871	-6.4750062817722	4.22692649824019e-09	7.79641110672002e-08	10.5172889684712
LINC01087	1.12687333939394	3.57094188172043	6.47217068404458	4.28222972891283e-09	7.87693307551266e-08	10.5047144589175
ZNF792	1.03787118030303	5.18379838709677	6.47196369661317	4.28629454079127e-09	7.87693307551266e-08	10.5037966496825
HIST1H1D	-1.07085715909091	5.64295034408602	-6.47184782304149	4.28857172675396e-09	7.87693307551266e-08	10.5032828559424
ZNF527	-0.86233266363636	5.70643829032258	-6.47183770074498	4.28877071027497e-09	7.87693307551266e-08	10.5032379729405
MGC70870	0.905899686363638	6.96250822580645	6.46903210483336	4.34427622049464e-09	7.9721150236094e-08	10.4907987638573
IGSF6	1.50939172575758	5.85626246236559	6.46823364490427	4.36020222009977e-09	7.99456552701443e-08	10.4872589885298
RP11-560G2.2	-1.29756448787879	5.26771259139785	-6.46544772244139	4.41622320320722e-09	8.09043123876895e-08	10.4749095640441
RBPMS2	-1.10368675151515	4.71150815053763	-6.46454981176327	4.43443007064408e-09	8.11691874469374e-08	10.4709297326818
PPP1R12C	-0.844236596969693	6.64538740860215	-6.46254262829446	4.47539829472018e-09	8.18498941502287e-08	10.4620339909037
F2	-1.4185870969697	5.2049724516129	-6.4620484431343	4.48554226485447e-09	8.19661875132141e-08	10.4598439440615
MGC16142	1.08217851818182	5.03880646236559	6.4612628848488	4.50171394359281e-09	8.21636133783656e-08	10.4563627675241
KIAA0101	0.699565672727275	7.54493258064516	6.46115521100539	4.50393502725224e-09	8.21636133783656e-08	10.4558856266405
AC104667.3	-1.31780996969697	5.08303201075269	-6.45985782704463	4.53078261388998e-09	8.25838103713584e-08	10.4501366931367
IGK	-1.02962843787879	4.84243529032258	-6.45675685586595	4.59559549500185e-09	8.36936208958269e-08	10.4363975014328
LGI4	-1.13932448181818	5.91981620430108	-6.45558031055157	4.6204253320332e-09	8.39530065445727e-08	10.4311853350401
LINC00664	0.933934783333336	3.95991209677419	6.45553384346627	4.62140869128709e-09	8.39530065445727e-08	10.4309794903638
FEV	-1.05000738030303	4.74719575268817	-6.4547911041729	4.63715501041151e-09	8.41684447572932e-08	10.427689302746
RECQL5	-0.629945112121214	6.85258365591398	-6.45255690146197	4.68484119383038e-09	8.49627732087127e-08	10.417793083507
FAM205A	-0.793968334848484	4.36452748387097	-6.45150713917905	4.70741405898692e-09	8.52293846432298e-08	10.4131436903865
FICD	0.640051918181817	8.53747476344086	6.45090870292139	4.72033020406294e-09	8.53918381276348e-08	10.4104933454806
OGDHL	-1.20988794242424	4.51916729032258	-6.45039754065085	4.73139043126104e-09	8.55204744561991e-08	10.4082295912535
CLDN10-AS1	1.01806660909091	3.48992640860215	6.44990397825361	4.7420941457006e-09	8.56424575738122e-08	10.4060438444264
ZNF787	-0.863910531818179	6.06984511827957	-6.44742306537215	4.79626036660274e-09	8.65485183153464e-08	10.3950580439022
C19orf68	-1.60885222575757	5.9858622688172	-6.44705349604796	4.8043813960062e-09	8.66127759073549e-08	10.3934216793622
RHOT2	-0.844223227272725	8.09213441935484	-6.446897152198	4.80782103263326e-09	8.66127759073549e-08	10.3927294368107
ASB15	-0.969450243939393	4.20107004301075	-6.44602962943684	4.82695119648118e-09	8.68384846144552e-08	10.3888884270693
LPCAT2	0.665817715151513	6.22740169892473	6.4459654003239	4.82837053088594e-09	8.68384846144552e-08	10.3886040564923
AC017104.6	-1.3938868560606	6.44702390322581	-6.44547854573438	4.83914245987884e-09	8.69323003454114e-08	10.3864485713895
LOC100505498	1.00254458484849	4.34972952688172	6.44524571587125	4.84430234167269e-09	8.69323003454114e-08	10.3854177692149
BAHCC1	-0.875668422727272	5.77816176344086	-6.44518581727019	4.84563066947962e-09	8.69323003454114e-08	10.3851525838118
ODF3	-1.02290522727272	5.37606246236559	-6.44443287234404	4.86235891547255e-09	8.71601986387769e-08	10.3818191959497
PSTPIP2	1.06787610151515	5.84229182795699	6.44322085289189	4.88940641325193e-09	8.75725446423137e-08	10.3764537314214
NWD2	1.13791480909091	3.61500098924731	6.44297067287122	4.89500793086067e-09	8.76004146569065e-08	10.3753462617914
LRRC38	1.29031357878788	4.11074717204301	6.44193223939423	4.91832627380235e-09	8.79324528704544e-08	10.3707496107104
CLEC4D	0.976216625757575	4.89425506451613	6.44178313652314	4.9216834247248e-09	8.79324528704544e-08	10.3700896261135
ASPDH	-1.57476941363636	5.86800590322581	-6.44090596405309	4.94147944831857e-09	8.82133519982608e-08	10.3662070519259
UGT1A6	1.00562786212122	5.97300004301075	6.4394803242708	4.97382127633966e-09	8.86445480805423e-08	10.3598972556087
SLC22A6	-1.06588553484848	4.58918560215054	-6.43891535587245	4.9866958515429e-09	8.87279473864502e-08	10.35739688488
MGC32805	-0.747536681818183	5.2132325483871	-6.43797716542756	5.00814825063839e-09	8.89288490801422e-08	10.3532449345156
PMCHL1	0.812149003030307	4.36930253763441	6.43795520828125	5.00865140720063e-09	8.89288490801422e-08	10.3531477661634
ACHE	-0.973159762121212	5.24362946236559	-6.43788295927146	5.01030737405438e-09	8.89288490801422e-08	10.3528280389195
C16orf92	-0.855600583333331	4.93884704301075	-6.43700485479344	5.03047706622828e-09	8.92137185848543e-08	10.3489422263212
RAB3A	-1.2867479590909	6.2715497311828	-6.43612877099718	5.05068030137604e-09	8.94305684909317e-08	10.3450655548812
LINC00687	-1.1573015	4.47793846236559	-6.43611647189178	5.05096449914147e-09	8.94305684909317e-08	10.3450111327473
AP000265.1	0.982861184848486	4.46217982795699	6.43547588470629	5.0657885354419e-09	8.96197589431853e-08	10.3421766619919
SBSN	-1.17878482727273	5.40800094623656	-6.43475361172841	5.082554460026e-09	8.98429667570637e-08	10.3389808755382
LINC01187	0.945054940909092	5.34277989247312	6.43417058354465	5.09612811937877e-09	9.00094276484731e-08	10.3364012936951
CTD-2008P7.1	-0.657963307575758	6.36325103225806	-6.43161016561364	5.15616332661207e-09	9.09214663472783e-08	10.3250738851088
KIR2DS5	-1.58309111212121	5.19923455913978	-6.42973449850291	5.20058588889551e-09	9.16301764346162e-08	10.3167769271023
S1PR5	-0.854460218181816	4.54922383870968	-6.42755559708139	5.25266513812993e-09	9.2472529187858e-08	10.3071397699517
SYCP3	1.32362203333334	3.91335496774194	6.42722584881933	5.26059141991755e-09	9.25368372111248e-08	10.3056814197757
DLG1-AS1	0.842246081818186	6.16525927956989	6.42673980423994	5.27229620865291e-09	9.26674530050083e-08	10.3035318825153
B3GAT1	-1.22865751212121	5.30720438709677	-6.42596396556332	5.29103308215592e-09	9.29213547128988e-08	10.3001008553022
ZNF501	1.29862393333334	4.58835010752688	6.42545304207893	5.30340804463695e-09	9.3063207292195e-08	10.2978414604138
RFX4	0.879281525757577	4.00538950537634	6.4244284288857	5.32831121945441e-09	9.3424494855114e-08	10.293310642905
PLCG1-AS1	1.23480709242424	4.23352550537634	6.42151888831832	5.399659125017e-09	9.45378494834344e-08	10.2804462095834
ACTRT2	-1.09074201818182	4.62294970967742	-6.41819843528673	5.48223737084917e-09	9.58130492561485e-08	10.2657676412092
NGEF	-0.65461991363636	8.05365239784946	-6.41500721906682	5.56277703908546e-09	9.70639597134219e-08	10.2516631002001
INS	-0.939357049999997	4.04695880645161	-6.41363505451002	5.59776600086285e-09	9.75958333193914e-08	10.2455992252615
PIP5K1A	-0.586017806060604	7.29313139784946	-6.41059072381662	5.67617195294702e-09	9.88045188670734e-08	10.2321474689125
CPED1	1.13694866212122	5.36220961290323	6.41043084810454	5.68031936492056e-09	9.88045188670734e-08	10.2314411052282
RP11-102L12.2	1.36650657424243	4.19362827956989	6.41024568143036	5.68512660392927e-09	9.88045188670734e-08	10.230623009268
LOC101926912	0.811817127272729	5.05865740860215	6.41023732641527	5.68534360895786e-09	9.88045188670734e-08	10.2305860956881
NDP	1.26012557272727	4.2995663655914	6.4090794402884	5.71549670976132e-09	9.92488899383894e-08	10.2254705763127
SLCO1C1	0.821669634848486	4.18140304301075	6.40803701206097	5.74277823891717e-09	9.96098376774019e-08	10.2208654488595
TEAD2	-1.00718045454546	5.76246838709677	-6.40793393261522	5.74548292505195e-09	9.96098376774019e-08	10.2204100910605
UBXN7-AS1	1.0205760939394	4.91957087096774	6.40604175427996	5.79535569662503e-09	1.00394105803775e-07	10.2120518094238
ADAMTS2	-0.899118934848482	4.93794258064516	-6.40449323550659	5.83648857143059e-09	1.0098743153356e-07	10.2052122686144
SLC25A35	-0.905620734848486	6.42573062365591	-6.40440153470621	5.83893342015411e-09	1.0098743153356e-07	10.2048072617474
MT1HL1	-0.73252570757575	10.6893341397849	-6.4019021168609	5.90596179711405e-09	1.02065200921554e-07	10.1937691547954
KLHDC7A	-0.663138566666663	8.13237266666667	-6.40165487729072	5.91263334250828e-09	1.02099013077093e-07	10.19267736721
ZNF486	0.978523868181819	6.45055109677419	6.4014032948897	5.91942971840254e-09	1.02134925197043e-07	10.1915664186046
PIPOX	0.795667100000002	5.76984538709677	6.39940803155107	5.97360482700576e-09	1.02987610608267e-07	10.1827562378697
LOC652276	-1.29001019090909	6.0599585483871	-6.39723460332322	6.03317493525138e-09	1.03931877524211e-07	10.1731605560845
RNF185-AS1	-1.06382606363636	4.42708969892473	-6.39650803705332	6.05321951891762e-09	1.04194288921019e-07	10.1699530452896
TPT1P8	1.05762767424243	4.55034432258064	6.39442514900125	6.11104782189712e-09	1.05089525469748e-07	10.1607586678503
MIR10A	-1.02433148484848	4.65275887096774	-6.39304532384439	6.14965681150357e-09	1.05518754830664e-07	10.1546684133072
COL19A1	-0.913796813636364	4.0462236344086	-6.39222082907803	6.1728419744016e-09	1.0581663136464e-07	10.1510295091851
LOC284395	-1.46208591969697	5.19640760215054	-6.39208071836108	6.17679052576454e-09	1.0581663136464e-07	10.1504111490099
CCDC116	-1.07490921363636	5.02906711827957	-6.39166948192113	6.18839426291626e-09	1.05931612149556e-07	10.148596241198
KERA	1.28596742272727	3.51789087096774	6.39101788124835	6.20682439561993e-09	1.0607938079144e-07	10.1457206266955
RERG	0.912872566666668	5.38095129032258	6.38793178388647	6.29485200824099e-09	1.07498994784267e-07	10.1321027290296
SPTBN4	-0.703705122727269	6.3162643655914	-6.38713868923889	6.3176726694523e-09	1.07803691082995e-07	10.1286034797651
PTPRB	0.861174150000003	4.64821944086022	6.38667489898539	6.33105571237073e-09	1.07926075051014e-07	10.1265572467951
LOC100272217	1.17917302121212	5.311093	6.38500883701295	6.37936268863312e-09	1.08599622373948e-07	10.1192070865689
LOC101927543	1.1694546469697	4.85083682795699	6.38341766342644	6.4258381614846e-09	1.09304870030469e-07	10.112187998939
MEF2D	-0.68617168181818	6.93008455913979	-6.38255932882939	6.45104736845097e-09	1.09647550797832e-07	10.1084019371295
CXorf24	0.759056193939396	6.05358038709677	6.38237910754174	6.45635284769746e-09	1.09651658481601e-07	10.1076070168305
C2orf82	-1.12170274545454	5.56068431182796	-6.38181492163045	6.47298962680037e-09	1.09742916711279e-07	10.1051185606516
GDF11	-0.67798377878788	5.25587901075269	-6.38163842958708	6.47820273516929e-09	1.09742916711279e-07	10.104340124135
NEU2	-1.38633364393939	5.35756840860215	-6.38138421659627	6.48571880467069e-09	1.09742916711279e-07	10.1032189058465
AC091633.3	1.17937999848485	3.51354686021505	6.38133867199114	6.48706628754214e-09	1.09742916711279e-07	10.1030180310494
SBSPON	0.802496015151515	4.6527408172043	6.38109582471402	6.49425583799489e-09	1.09778779013225e-07	10.1019469607573
PLA2G1B	1.25158277727273	4.36858096774194	6.37923838173493	6.54950682973908e-09	1.10540156579244e-07	10.0937552855255
CNTNAP3P2	1.10512162121212	4.96198143010753	6.37836261878427	6.57571785869918e-09	1.10896101645072e-07	10.089893323505
MATR3	1.11778197424242	7.15759009677419	6.37754069485392	6.60041176641459e-09	1.11158403846502e-07	10.0862689678997
PPP3R2	0.791882757575758	3.98773998924731	6.37750327585627	6.60153816138367e-09	1.11158403846502e-07	10.0861039693758
ZNF713	0.98708486969697	6.79931402150538	6.37599327902582	6.64715120194166e-09	1.11839481062039e-07	10.0794459715717
AMELX	1.09655932575758	4.57812494623656	6.37470497956024	6.6863133555905e-09	1.12411047672327e-07	10.0737659796865
POU2F3	0.782128516666668	4.85376062365591	6.37278071522194	6.74523258842281e-09	1.13313627982706e-07	10.0652829023484
SPATA1	1.04083997272727	4.82122094623656	6.37113859682112	6.79591811835596e-09	1.14076597623938e-07	10.0580444406074
LOC284219	0.873380412121212	5.64998264516129	6.37077305211242	6.80725209215712e-09	1.14178339894322e-07	10.0564332166553
ING4	-0.587053506060601	8.19749725806452	-6.36848250901415	6.8786982650682e-09	1.15287408848132e-07	10.0463379240054
ARHGAP33	-1.06123859545454	6.1093551827957	-6.36821319665786	6.88714711442925e-09	1.15339739842112e-07	10.0451510543889
RP5-1180E21.5	1.47848770454546	4.09454475268817	6.36478493888781	6.99559811778863e-09	1.17065441763984e-07	10.0300442899642
DEPDC4	1.01630296363637	3.9963273655914	6.36281320559594	7.05873505199008e-09	1.18030771286327e-07	10.0213571883872
SAMD5	1.16886537424243	4.32657639784946	6.36226004096377	7.07654882889824e-09	1.18237336682841e-07	10.0189202318528
DNAJC28	0.699385746969694	5.30970341935484	6.36145278506615	7.10262491530844e-09	1.18557299308085e-07	10.0153640281897
RP11-251G23.5	1.27940904242425	5.70913638709677	6.36132847361029	7.1066488640387e-09	1.18557299308085e-07	10.0148164145765
LOC284865	-1.13753048181818	4.61467111827957	-6.36089950394773	7.12055186593014e-09	1.18697790688877e-07	10.0129267603359
KRT73	-0.911231269696968	4.26055117204301	-6.35914316442575	7.1777559287379e-09	1.19467430346572e-07	10.0051904241488
NOX5	-1.13550264545454	5.73927413978495	-6.35852035002025	7.19814984688659e-09	1.19714851600985e-07	10.0024472459403
MT1F	-0.777468906060607	9.42156723655914	-6.35772693880435	7.22421282938532e-09	1.2005610484076e-07	9.99895282712116
LOC340085	0.806991396969701	7.91650475268817	6.35703578996095	7.24699251214894e-09	1.20342312774596e-07	9.99590894001609
CUBN	0.849872416666667	6.21864988172043	6.35490423809217	7.31769439075872e-09	1.21423260028728e-07	9.98652218577396
TMEM75	1.07284676363636	4.31689416129032	6.35454821413373	7.3295696359611e-09	1.21527182922743e-07	9.98495447559645
C5orf34	0.940774212121211	5.98226510752688	6.35370561318674	7.35775062846269e-09	1.21901095722059e-07	9.98124431600017
RP11-108L7.15	0.682718292424243	5.45424582795699	6.35308849365645	7.37845820386749e-09	1.22150714026412e-07	9.97852712251424
LGR6	0.822805315151514	6.50519537634409	6.35120249851021	7.44210057709216e-09	1.23110195489957e-07	9.97022367199591
LINC00926	-0.790190869696971	5.78194892473118	-6.35096223678428	7.45024697464944e-09	1.23150876327526e-07	9.96916594309112
TUSC5	-1.61701166666666	5.44967233333333	-6.35053916266082	7.46461328658126e-09	1.23294230440603e-07	9.96730343818235
LOC100288675	1.2574187969697	5.29751809677419	6.34818000753206	7.54522610273544e-09	1.24530736302312e-07	9.95691858261252
CCDC63	-1.45203441060606	5.11318766666667	-6.34725637370875	7.57702053165973e-09	1.24960245691211e-07	9.95285321237345
LINC01204	-0.889070139393938	4.2634653655914	-6.34668152125413	7.59687555535051e-09	1.25139614681829e-07	9.95032311805664
NEIL2	-0.926528089393935	6.84156878494624	-6.3466069558521	7.59945475693201e-09	1.25139614681829e-07	9.94999494038114
SUCLG2-AS1	0.764439578787881	4.85045972043011	6.34454421979243	7.67114823509525e-09	1.26224197479295e-07	9.94091700994606
C19orf52	-0.713067993939394	7.29836413978495	-6.3407303705136	7.80546786797614e-09	1.28072961696543e-07	9.92413560463829
SLC39A14	0.684396036363635	6.18939780645161	6.34072261827386	7.80574324500094e-09	1.28072961696543e-07	9.92410149783891
LOC100505664	-1.09737346818182	4.40679206451613	-6.34051624541753	7.81307760234288e-09	1.28072961696543e-07	9.92319354459305
C2CD4C	-1.55733499848485	5.69170607526882	-6.33984219677289	7.83708030120388e-09	1.28369241181746e-07	9.92022809610418
SCEL	1.19069895	4.37138479569892	6.33832270870611	7.89145631319464e-09	1.29162203330247e-07	9.91354362403305
ZNF821	-0.834685516666668	5.26894078494624	-6.3375530885359	7.91913972032915e-09	1.29517410501516e-07	9.9101581799748
PROCR	0.819262166666666	5.75331109677419	6.33557651519582	7.9906777018797e-09	1.30588781099248e-07	9.90146426526485
ENHO	-1.5058645969697	5.11976651612903	-6.33436967730472	8.03467009220614e-09	1.31208707523855e-07	9.89615653628066
DNER	0.823104436363636	10.0998958494624	6.33385004616061	8.05368558525947e-09	1.31420126347557e-07	9.89387129618495
HSPB8	0.676322450000002	5.8998682688172	6.33213435884458	8.11678596950737e-09	1.3235006278894e-07	9.88632654665299
RP11-3L8.3	1.21713987727273	3.52844619354839	6.33081078522182	8.16579837208313e-09	1.33049057899991e-07	9.88050666695705
LOC100996385	0.79329969090909	4.87311150537634	6.32766795632586	8.28335239510446e-09	1.34853534920872e-07	9.86668925688418
UNC13D	-1.33130675454545	5.46647412903226	-6.32747983870589	8.29044149115419e-09	1.34853534920872e-07	9.86586228526366
DTL	0.839728043939393	5.29269169892473	6.32735286210718	8.2952299120071e-09	1.34853534920872e-07	9.86530409715314
HRASLS	0.769922554545459	5.21309155913978	6.3263781557957	8.33207816949787e-09	1.35350953250043e-07	9.8610194422485
OXT	-1.02834837727273	4.89387450537634	-6.32620154872771	8.33877198129065e-09	1.35358147288507e-07	9.86024313318264
BNC1	0.93143553939394	4.3268924516129	6.32544101324989	8.36765873956924e-09	1.35725305128564e-07	9.85690015578239
CPNE6	-1.29498441818182	5.129232	-6.32375253423946	8.43214444822605e-09	1.36668904103209e-07	9.84947891285339
MNX1	-1.32283272272727	5.34421219354839	-6.32351968022798	8.44107593171698e-09	1.36711337490949e-07	9.84845552838973
ARHGAP31	0.767957772727274	5.82442931182796	6.32170459130034	8.51101749278306e-09	1.37741085791274e-07	9.84047878917686
GPR183	1.17837120606061	6.4717854516129	6.3203459829003	8.5637434787354e-09	1.3849088968524e-07	9.83450872540038
FILIP1L	0.770777154545457	4.91098620430108	6.3165310976898	8.71352511688468e-09	1.40807964836583e-07	9.81774786604473
PNMA3	-1.05729750909091	6.06712384946237	-6.31636493233871	8.72010763013388e-09	1.40809254752363e-07	9.81701790201051
LOC441081	1.29159151060606	5.31317521505376	6.31308839683272	8.8509126414457e-09	1.42708609335715e-07	9.80262563261206
LINC00668	-0.985328315151518	4.84681883870968	-6.31116971235597	8.92840730175983e-09	1.43744038447812e-07	9.79419912556938
DLX4	0.684287233333333	5.70896569892473	6.30744324297302	9.08083646062101e-09	1.45656616828361e-07	9.7778360475774
TNFAIP8L2	1.1855429	6.20193861290323	6.3046996657648	9.19470041598153e-09	1.47350190137151e-07	9.76579132696736
PRSS3P3	-1.17744709090909	4.59389552688172	-6.30457206324153	9.20003034383616e-09	1.47350190137151e-07	9.76523118287939
GPHA2	-0.948533243939389	4.77187653763441	-6.3043245234746	9.21037872271055e-09	1.47406903814911e-07	9.76414455619187
CST5	-1.06037853333333	4.7716221827957	-6.30370540609461	9.23631121524152e-09	1.47712764442275e-07	9.76142688700645
CHGA	0.856380050000002	6.13407907526882	6.30205625881166	9.30574005303483e-09	1.48713280522816e-07	9.75418832741239
DMC1	1.23934580757576	4.54655148387097	6.30186173989588	9.31396316449981e-09	1.48734925047256e-07	9.75333457992677
SMIM22	-0.954699433333333	10.0916151182796	-6.29940481846836	9.4184469257229e-09	1.50292593757998e-07	9.74255199906303
FOLR2	-1.2820198969697	5.81405291397849	-6.29906345389167	9.4330551561558e-09	1.50414857401618e-07	9.74105399929834
MREG	0.751208578787883	7.1439781827957	6.29851582113537	9.45653709255207e-09	1.50658114497058e-07	9.73865090629447
FGF12	0.924066886363638	5.02886011827957	6.29838335615186	9.46222571885095e-09	1.50658114497058e-07	9.73806964290555
PCDHB18	-1.11937810909091	5.17172284946237	-6.29691616234285	9.52545983100944e-09	1.51442222599617e-07	9.73163184223259
LINC01442	1.14329888939394	3.83158475268817	6.29369911381484	9.6655742842966e-09	1.53444534862286e-07	9.71751805233419
OSBP2	-0.66592475757576	5.91884511827957	-6.28984579559016	9.83608080520672e-09	1.55922762632464e-07	9.70061659450321
NAT6	-1.44123092727272	6.19299501075269	-6.28883664643863	9.88122340781754e-09	1.56362110372851e-07	9.69619093474176
CLCN1	-1.30838922878788	5.76000187096774	-6.28869021250828	9.88779085524335e-09	1.56362110372851e-07	9.69554876692618
HLA-DQB2	-0.966119984848478	7.1834297311828	-6.28858126346434	9.89267993030413e-09	1.56362110372851e-07	9.69507098827824
SAMD11	-0.998946042424239	6.23409507526882	-6.28758946376224	9.93729671052676e-09	1.56952751983768e-07	9.69072176017372
C11orf44	0.855374780303032	4.62026166666667	6.28624142164477	9.99825793613234e-09	1.57685562526591e-07	9.68481077922351
RP11-271C24.3	0.98419615606061	7.81160134408602	6.28601596396537	1.00084895674441e-08	1.57732047375134e-07	9.6838222272086
GOLGA7B	-1.12608023636364	5.11486240860215	-6.28560261122941	1.00272750320207e-08	1.57848836186007e-07	9.68200985858284
CDH22	-0.72125166515151	7.01953513978495	-6.28553218146434	1.00304792921375e-08	1.57848836186007e-07	9.68170105998981
CCPG1	0.920207237878792	7.69297269892473	6.28385967057697	1.01068692657034e-08	1.5889118940599e-07	9.67436835731395
CNKSR2	0.801627486363638	3.96585627956989	6.28376106332668	1.01113909209132e-08	1.5889118940599e-07	9.67393606289912
ATP5J2	-1.04548205454545	5.05198743010753	-6.28143962475748	1.02184197406227e-08	1.60456607007574e-07	9.66375965085604
GGT1	-0.98100062272727	6.76760502150538	-6.28043902670661	1.02648960201108e-08	1.61069607550347e-07	9.65937382465761
GNB1L	-0.695009969696964	5.94618955913978	-6.27827135881176	1.03662978224348e-08	1.62425335055718e-07	9.64987344711137
GRM2	-1.15337408484848	4.91695249462366	-6.27762501392116	1.03967242513987e-08	1.62784285567454e-07	9.64704092278475
ICOSLG	-0.927100624242424	5.94596001075269	-6.27679656882216	1.04358519145666e-08	1.63278856472562e-07	9.64341053748957
UNC45B	1.0636736530303	3.99257856989247	6.27634222436802	1.04573723961544e-08	1.63497430950416e-07	9.64141960507132
C2orf61	-0.910012495454545	4.10110629032258	-6.27496447679778	1.05228989817125e-08	1.64389980177968e-07	9.63538268186804
HDX	1.07397896515152	4.04645352688172	6.27482314694747	1.05296435996509e-08	1.64389980177968e-07	9.63476344198441
GPX7	0.641605260606061	7.42413151612903	6.27021271109084	1.07520208283049e-08	1.67620056887052e-07	9.61456576946916
BRWD1-IT2	0.678425107575758	6.47217047311828	6.26899002009542	1.08117690601813e-08	1.68309164075604e-07	9.60921032714994
FSHB	-0.906071657575757	5.21073460215054	-6.26708436546992	1.09055451542398e-08	1.69525251091104e-07	9.60086430591343
APOBEC3B	1.17191085606061	5.87172275268817	6.26633322232563	1.09427286398203e-08	1.69981238139648e-07	9.59757487197921
USP44	1.17892447878788	4.36456577419355	6.26545530823779	1.0986346230049e-08	1.70292298686815e-07	9.59373047805893
KRT36	-0.796114759090908	3.5748731827957	-6.26486329623809	1.10158561186647e-08	1.70505610002549e-07	9.59113817378416
SCARF1	0.645336166666666	5.70060441935484	6.26325898010314	1.10962199627479e-08	1.71582275286828e-07	9.58411368173652
FTCD	-0.874500475757572	5.79900261290323	-6.26315867077689	1.11012638624201e-08	1.71582275286828e-07	9.58367450167836
AGAP2	-0.932656903030301	5.18988116129032	-6.26169498825589	1.11751208205468e-08	1.72600617865992e-07	9.57726644341382
UBE2NL	-1.21354242878788	9.27354372043011	-6.26094065979015	1.12133731626976e-08	1.73067984650787e-07	9.57396419889272
RP3-329A5.8	-0.738133001515148	7.40067202150538	-6.26036342744565	1.12427321387744e-08	1.73397522601867e-07	9.57143734069727
ANKRD30BP3	0.686964128787877	4.39132521505376	6.2593212257139	1.12959324922108e-08	1.74094037143298e-07	9.56687529668512
D2HGDH	-1.01421183333333	7.81824388172043	-6.25838931978226	1.13437130433758e-08	1.74706089787525e-07	9.56279631009042
RECK	0.588330215151514	6.47954030107527	6.25792150145407	1.13677741076214e-08	1.74952224965482e-07	9.56074874393062
CLSTN3	-1.46121381363637	6.03768222580645	-6.2557245607872	1.14814436609857e-08	1.76450802721778e-07	9.55113390728546
LINC00659	-0.774691828787877	4.04311730107527	-6.25353598936333	1.15957954323241e-08	1.78029001930988e-07	9.54155704699181
BTBD17	-1.07955906515151	4.81254953763441	-6.25344491579676	1.16005782638138e-08	1.78029001930988e-07	9.54115855191588
RIPPLY3	1.19173945757576	4.64244092473118	6.2509342364193	1.173319883103e-08	1.79936747512128e-07	9.53017391935666
LOC100134822	0.913417207575757	7.30149733333333	6.25074935839423	1.17430235046461e-08	1.799599653005e-07	9.52936511793198
LOC100507277	0.885283896969698	4.56658446236559	6.24953128891464	1.18079566700427e-08	1.80827081848022e-07	9.52403656774742
LINC00343	1.31616327878788	4.07923094623656	6.24912771596392	1.18295484951581e-08	1.81029712448165e-07	9.52227119520004
NR1I2	-0.946045854545454	5.45985304301075	-6.24884856013497	1.18445065908921e-08	1.81130611383599e-07	9.52105009453545
TAL2	-1.05119752878788	5.27261407526882	-6.24814229408162	1.18824340761968e-08	1.81454321217183e-07	9.51796080004519
ST3GAL4-AS1	1.5676330469697	6.26873853763441	6.24694618477515	1.19469404048793e-08	1.823108157345e-07	9.51272919179088
ITGAD	-1.03781083484848	4.98241155913979	-6.24446435950436	1.20818900684006e-08	1.84240315169821e-07	9.50187533652707
LHFPL4	-0.945114360606057	5.05354513978495	-6.24416058449784	1.20985108762304e-08	1.84363937025963e-07	9.50054694586792
C3orf20	-0.734513206060606	4.55306288172043	-6.24392573947712	1.21113756984801e-08	1.84430189433817e-07	9.49951999994147
APOA5	-1.22480666212121	5.45446796774194	-6.24248625394335	1.21905262914287e-08	1.85505029033449e-07	9.49322566231732
AS3MT	0.726458846969695	5.84604790322581	6.24206943828474	1.2213540195595e-08	1.85594385540642e-07	9.4914031909961
FBXO40	-0.752695799999998	4.19032519354839	-6.24160022386566	1.2239498528466e-08	1.85728171783744e-07	9.48935167179168
FAM110C	0.942340019696974	7.23192733333333	6.24118211530943	1.22626754030911e-08	1.85949561049394e-07	9.48752365226085
ZNF114	0.988314387878788	4.29998993548387	6.24061560949603	1.22941474458087e-08	1.86296339252304e-07	9.48504690143249
RP11-365H22.2	1.14828367575758	4.43282539784946	6.2387970869061	1.23957144732872e-08	1.87704056786407e-07	9.47709697463567
ETV4	-1.04409142121212	5.49289158064516	-6.23649260271564	1.25256133934422e-08	1.8953852719888e-07	9.46702394349031
CA7	-1.38019046666666	6.01170579569892	-6.23599190823576	1.25540136316942e-08	1.89835622332896e-07	9.46483557846881
SCN10A	1.11342716666667	5.64048522580645	6.23553496871394	1.25799874681652e-08	1.90095637568492e-07	9.46283851347894
SAMD3	0.809909872727272	4.56855110752688	6.23429831020016	1.26505491843242e-08	1.91028585800108e-07	9.45743396510241
FADS2	-0.975336215151513	5.76828265591398	-6.23139250780361	1.28178902396069e-08	1.93420623866514e-07	9.44473649223393
POLR3G	0.60643398030303	5.4446986344086	6.23102913852887	1.28389692186715e-08	1.93473851038215e-07	9.4431488476241
SETD1A	-1.22432409545455	6.65255730107527	-6.23102366239142	1.28392871498068e-08	1.93473851038215e-07	9.44312492139677
NPFF	-0.836481021212118	6.20163572043011	-6.23004723112897	1.28961007281915e-08	1.94059878504697e-07	9.43885885415887
NAALADL2	0.941058512121215	5.17648335483871	6.22968433394934	1.29172790453503e-08	1.94243583644455e-07	9.43727341092021
ELK1	-0.995534083333337	7.15946505376344	-6.22544971202693	1.31669585614048e-08	1.97860736078181e-07	9.41877575236953
TP53	0.675423698484851	6.44351195698925	6.224529579996	1.32218374743279e-08	1.98547620436267e-07	9.41475711025011
ZNF208	0.892892468181821	3.41886349462366	6.22431560823637	1.32346315806553e-08	1.98602018189542e-07	9.41382263117689
LOC100996681	-1.28735782272727	4.72929516129032	-6.2235424595901	1.32809626932659e-08	1.99159256343477e-07	9.41044616706085
RP11-357G3.2	1.09556203636364	5.44275475268817	6.22323855605085	1.32992179694962e-08	1.9929499371036e-07	9.40911901820794
LINC00324	0.810509215151516	6.31630634408602	6.22277963262668	1.33268321192566e-08	1.99570693437333e-07	9.40711494633681
DSCR9	-1.14006658333333	5.57580316129032	-6.22251275026173	1.3342916863712e-08	1.9967347737859e-07	9.40594952582839
MS4A6E	1.23720818636363	4.47093613978495	6.2210894200628	1.34290236575862e-08	2.00823258481611e-07	9.39973447798864
DRP2	-0.819800480303029	4.85336283870968	-6.22056556639865	1.34608529237382e-08	2.01160323816858e-07	9.39744718827481
CSN1S2AP	1.29255576666667	4.43285538709677	6.22008947339368	1.34898448217461e-08	2.01454551565579e-07	9.39536850270339
LINC01210	-0.792577686363638	6.90668580645161	-6.21898384226588	1.3557410623907e-08	2.02324031461117e-07	9.39054141927926
FERD3L	-0.963621116666662	4.20994037634409	-6.21711660636289	1.36722775190898e-08	2.03897725480971e-07	9.38239003231035
LOC101927798	1.18652399242424	4.49282122580645	6.21477752806427	1.38175264846658e-08	2.05921125014004e-07	9.37218023117459
RP11-305E6.4	0.877160592424244	5.56519651612903	6.21462621207918	1.38269749593776e-08	2.05921125014004e-07	9.37151980861082
CNBD1	0.826197231818182	4.01030804301075	6.21407796833269	1.38612618239039e-08	2.06289871845234e-07	9.36912703934013
LILRA5	0.666024500000002	4.99412744086021	6.21127025125127	1.40381741380494e-08	2.08779273891017e-07	9.35687431436909
MGAT5B	-1.26927995757576	5.14428387096774	-6.2086199710847	1.4207209570068e-08	2.11148192196467e-07	9.34531070751347
PIWIL1	1.13517088333333	4.30937735483871	6.20837128684103	1.42231733824881e-08	2.11240463939916e-07	9.34422576073712
MAGOH2	0.60555638787879	5.99291924731183	6.20817144172908	1.42360148841358e-08	2.11286268883534e-07	9.34335389965812
PPP1R14A	-0.944056901515153	4.01961615053763	-6.20287472203328	1.45805682196885e-08	2.16112861442486e-07	9.32025016409935
TMEM132B	0.661526616666666	4.82433396774194	6.20286541435484	1.45811808703922e-08	2.16112861442486e-07	9.32020957207697
C6orf10	1.1734006469697	3.66494702150538	6.20261714037498	1.45975321559962e-08	2.16207223875473e-07	9.31912682545719
HRH3	-0.597846989393937	5.99740979569892	-6.20087410924632	1.47128383504824e-08	2.17617350847913e-07	9.31152579879314
ABCA12	1.20620437121212	4.34288141935484	6.19597491767333	1.50417671673919e-08	2.2214598371437e-07	9.2901660419966
RP11-36B6.1	-1.17270238181818	4.95751833333333	-6.1958567437053	1.50497902516386e-08	2.2214598371437e-07	9.28965090625767
LEF1-AS1	0.953072539393941	4.74469476344086	6.19536133842601	1.50834703509322e-08	2.22474916833828e-07	9.28749141386677
CAMKK1	-0.746413924242423	6.88315461290323	-6.19522690321441	1.5092622740782e-08	2.22474916833828e-07	9.28690541735191
TAS2R3	-0.889327016666666	4.07222903225806	-6.19423996631684	1.51599816614083e-08	2.23171283915433e-07	9.28260356730907
PCDHGA8	1.24007738484849	5.40471722580645	6.19311380965687	1.52372047298838e-08	2.23996219430349e-07	9.27769523102108
PRKAR1B	-0.999727466666663	5.79528979569892	-6.18969893343794	1.54737506759674e-08	2.27294749729322e-07	9.26281378547544
FLJ36840	-1.00160783787879	3.9188588172043	-6.18957248963925	1.54825785467235e-08	2.27294749729322e-07	9.26226282976815
BPIFA3	-0.949545472727271	5.71580670967742	-6.18923563811461	1.5506120616235e-08	2.27486135382082e-07	9.26079508347416
DLX2	-0.976416037878788	5.92796270967742	-6.1888201001693	1.55352106216888e-08	2.27758599053521e-07	9.25898452598577
ESX1	1.24189298181818	4.14182856989247	6.18857876583622	1.55521300954971e-08	2.27852385039171e-07	9.25793302115429
ZNF223	0.974352357575759	6.11518033333333	6.1875774479987	1.56225249044747e-08	2.28728975173425e-07	9.2535704131011
NRK	0.844414824242425	3.79890833333333	6.18724548367551	1.56459320196912e-08	2.28916899969184e-07	9.25212415293149
PMS2P5	0.805063124242428	7.70139919354839	6.18451688033506	1.58396438457037e-08	2.31594630543463e-07	9.24023772807838
LOC101928283	1.22822561363636	3.76476207526882	6.18269554528527	1.59702606377148e-08	2.33346844702481e-07	9.23230477350791
TGM6	-1.05880122575757	5.59328198924731	-6.1824362490351	1.59889422245285e-08	2.33400010753415e-07	9.23117546842961
LOC440704	1.17082301212121	3.45205252688172	6.18234590203627	1.59954565418892e-08	2.33400010753415e-07	9.23078198747227
KRT40	1.20428856969697	4.72288293548387	6.18150447794857	1.60562518732354e-08	2.34129345496996e-07	9.22711751509344
LOC100506271	-0.822518169696967	4.66815158064516	-6.17758114810938	1.63427464530945e-08	2.37986436916818e-07	9.21003379827998
RBBP8NL	-1.56584314545454	5.50023417204301	-6.17650131311267	1.64224806301033e-08	2.3898682497598e-07	9.2053325580007
RFWD3	0.720371013636367	6.70980553763441	6.17558798263462	1.64902196821742e-08	2.39811428474009e-07	9.20135648734801
IZUMO4	-0.70737536060606	6.61711113978495	-6.1751167752903	1.65252754536159e-08	2.40159942733288e-07	9.19930523965796
RILP	-0.820887822727271	8.33374077419355	-6.17407891533727	1.66027471741773e-08	2.41124002219742e-07	9.19478748226881
IFNE	0.971865115151519	4.80353009677419	6.17233389447535	1.67338137082284e-08	2.4286461262599e-07	9.18719219229298
LOXL2	-0.692138700000001	5.05719443010753	-6.17072611365078	1.6855475350822e-08	2.4412686084411e-07	9.18019503150187
LOC100130456	-1.09288854242424	5.30793513978495	-6.17058913494258	1.68658808452382e-08	2.4412686084411e-07	9.17959892658515
PLA2G3	-1.0935733969697	5.25257152688172	-6.1684664651374	1.7027940208504e-08	2.46307960771507e-07	9.17036217633826
MYCN	-0.717434166666663	5.18328775268817	-6.16826801199632	1.70431697801628e-08	2.46354543233788e-07	9.16949867910954
TNK2	-0.732288392424244	6.15959488172043	-6.16812810773185	1.70539143025514e-08	2.46354543233788e-07	9.16888994309563
ODF3L2	-1.40834096060606	5.64844101075269	-6.16455873134108	1.73303101823946e-08	2.50013682005044e-07	9.15336119873096
TACR1	-0.645638830303024	5.04550248387097	-6.16355733477518	1.74086441778863e-08	2.50976551949368e-07	9.14900524322467
TMEM200C	0.694748801515153	6.6282324516129	6.16065225817959	1.76378745281267e-08	2.53605932956213e-07	9.13637016638546
ZNF835	-1.04486593030303	4.10990902150538	-6.16032056601139	1.76642359148009e-08	2.53816432978831e-07	9.13492769162192
KIAA1614	-1.28492567272727	5.33109503225806	-6.15933998034897	1.77423958677253e-08	2.54770451007774e-07	9.13066347401961
AL133493.2	1.19670079242424	3.99344888172043	6.15802582612323	1.78476788096982e-08	2.56112416796027e-07	9.12494912727917
LOC344887	1.75298477121212	6.18524387096774	6.15600827962283	1.80105139996133e-08	2.58152835360005e-07	9.11617719968886
LOC101929715	0.878522021212121	5.79466038709677	6.15594335700885	1.80157781328988e-08	2.58152835360005e-07	9.11589494771847
LINC01121	-1.31243893030303	5.25983809677419	-6.15409711712534	1.81661139709995e-08	2.59821025051534e-07	9.10786891168941
COL14A1	0.706564493939397	4.330966	6.15308300308737	1.82492171132922e-08	2.60837324997511e-07	9.10346074680081
SEPT7P2	0.910466686363638	5.77373477419355	6.15240017645346	1.83053834961863e-08	2.61467529173099e-07	9.10049279671088
DGCR9	-1.21123073181818	5.51647733333333	-6.15110285934324	1.84125652754123e-08	2.62825107761225e-07	9.09485430141815
EGF	1.56209857424243	5.78796122580645	6.1507441684114	1.84423086720978e-08	2.63076252954944e-07	9.09329541972458
LOC100506325	0.829990469696971	4.85686658064516	6.15057113891333	1.84566735744748e-08	2.63107840409268e-07	9.09254344178914
LOC339468	1.29158737878788	4.18110603225806	6.14906451408549	1.85822207642218e-08	2.64723295018722e-07	9.08599609430412
DEFA6	-0.922163086363637	4.61730329032258	-6.14878816626967	1.86053400896974e-08	2.64878392046225e-07	9.08479524060194
PDX1	-0.678252166666662	4.80072904301075	-6.14601423786991	1.88389847946876e-08	2.68028499831909e-07	9.07274253782218
LOC283585	1.27374824848485	4.2865944516129	6.14535628360549	1.88948266781939e-08	2.68646472022069e-07	9.0698840628343
SLC16A6	0.73368604545455	6.78940104301075	6.14317580606467	1.90810575472181e-08	2.70938505001614e-07	9.06041191439821
SLCO6A1	0.967802527272731	4.343272	6.14278071235273	1.91149950047052e-08	2.71242530689309e-07	9.05869574942536
ALOX12B	-1.0258389	4.56352721505376	-6.14260110911737	1.91304420992592e-08	2.7128395102643e-07	9.0579156237035
DMRTB1	-0.859712396969698	4.72653012903226	-6.14189115983079	1.91916231418821e-08	2.71973434237117e-07	9.05483197675521
DPPA2	1.07692376666667	4.44661680645161	6.1406152361734	1.93020633300193e-08	2.7335963332128e-07	9.04929040816858
DUX1	-1.49847911212121	6.00042550537634	-6.14004084282751	1.93519854745581e-08	2.73887512069334e-07	9.04679587023723
STEAP1B	-1.13869681060606	4.86621370967742	-6.13938837545505	1.94088477269975e-08	2.74512860013327e-07	9.04396238212377
SLC36A1	-1.09783029393939	6.67000121505376	-6.13854945150513	1.94822017610331e-08	2.7537049408186e-07	9.04031934866783
EDA2R	-1.04680958181818	5.07774417204301	-6.13708977064029	1.96104859079344e-08	2.77002910535167e-07	9.0339811694898
NYX	-0.888147959090906	5.74977910752688	-6.13252263147691	2.00172736282883e-08	2.82564565284847e-07	9.01415395619041
INVS	0.618077042424246	5.74853252688172	6.13226045194165	2.00408764190324e-08	2.8271344493663e-07	9.01301594980428
IGSF9	0.750948613636369	6.51592705376344	6.13190211776729	2.0073179950915e-08	2.82984790792392e-07	9.01146061123714
AK056098	-0.936982193939392	4.57321024731183	-6.13166279543379	2.00947832542923e-08	2.83105033564376e-07	9.01042186113125
RAB9B	-0.912555434848481	6.23083329032258	-6.13022719272726	2.0224855242677e-08	2.84567261484683e-07	9.00419115479673
RP11-338N10.1	-0.979780603030303	4.92693321505376	-6.12974799727552	2.02684570166344e-08	2.8499556379104e-07	9.00211151894506
HRC	-1.01267393333333	4.46140668817204	-6.12950791506637	2.02903368250986e-08	2.85118075023158e-07	9.00106962404291
PCDH12	-1.23022083787879	5.58773740860215	-6.12922997544177	2.03156958451334e-08	2.852892852338e-07	8.99986345907004
RP11-809F4.3	1.1207695969697	3.24604187096774	6.12799129011949	2.04290931652068e-08	2.86695776668431e-07	8.99448825792462
RNF166	0.655425778787882	6.95450120430108	6.12661248052509	2.05560524839724e-08	2.88069678516529e-07	8.98850553146441
MAP1LC3C	-1.09099739848485	4.52177744086022	-6.12649502828486	2.05669032505105e-08	2.88069678516529e-07	8.98799592618373
TTC9B	-1.28688932121212	5.50657438709677	-6.12621758959402	2.05925567169576e-08	2.88242548900453e-07	8.9867921831924
RP1-118J21.25	-1.37809923787879	6.13020616129032	-6.12581651034616	2.06296984351725e-08	2.88575897878053e-07	8.98505203253583
C9orf163	-0.734732375757574	7.07091897849462	-6.12550176246036	2.06588917366318e-08	2.88754245465069e-07	8.98368647867055
CEP57L1	0.703532160606064	4.83914534408602	6.12539161195303	2.06691179676206e-08	2.88754245465069e-07	8.98320859059118
EMID1	-0.918515763636357	6.08148911827957	-6.12174655557447	2.10103502323055e-08	2.93143121089139e-07	8.96739654468747
CAPNS2	0.822337490909092	7.26473377419355	6.12065725650827	2.11133988097298e-08	2.94391202721113e-07	8.9626719947874
TEX26	-0.670745059090903	10.0231808387097	-6.11863610550664	2.13059231744352e-08	2.96884466164234e-07	8.95390671674295
SAMD10	-0.70418092575758	6.3822453655914	-6.11680520846215	2.14818185162735e-08	2.99142957010538e-07	8.94596757815419
FRZB	0.591410403030303	4.24885853763441	6.11433812206747	2.17210991943147e-08	3.02226442297289e-07	8.93527137551047
PRM3	-1.02258624242424	4.29764048387097	-6.11423496361885	2.17311614785665e-08	3.02226442297289e-07	8.9348241653642
PDXDC1	0.779678471212121	6.24363375268817	6.11223596875881	2.19270573837602e-08	3.0475513516556e-07	8.92615879599744
AC018816.3	-0.98864121969697	5.25571574193548	-6.11152342228853	2.19973050121335e-08	3.05535370579049e-07	8.92307029307412
TPSD1	-1.45165599393939	5.91768286021505	-6.11092840705532	2.20561355863173e-08	3.06156128196227e-07	8.92049134065319
ATP11A-AS1	-0.602813160606059	4.38515698924731	-6.10867022952619	2.22808218329857e-08	3.08681328196719e-07	8.91070476896563
PCDHB14	1.2179529439394	4.6798986344086	6.10738537058895	2.24096696068026e-08	3.10069639403006e-07	8.90513708169972
SMTNL2	-1.00574983484848	4.40838404301075	-6.10690497063554	2.24580333480951e-08	3.10540392158143e-07	8.90305548851062
RP11-700H6.1	-1.0372378969697	6.00587204301075	-6.10574202002702	2.25755386152018e-08	3.11767036462742e-07	8.8980166608198
RP11-334C17.5	0.857289939393939	7.09487898924731	6.10517415918577	2.26331356716652e-08	3.12237702688684e-07	8.89555638288391
LOC100291323	0.854955365151516	6.00710774193548	6.10512174644877	2.26384590939888e-08	3.12237702688684e-07	8.8953293076481
ABHD8	-1.11452019090909	6.48126386021505	-6.10335137117389	2.2818998237376e-08	3.14527427009637e-07	8.88765973996475
LOC646268	0.655163522727273	4.98761012903226	6.102409848039	2.29155901895179e-08	3.15657881656374e-07	8.88358128396107
TLR7	0.829117543939398	5.22200984946237	6.10196133131354	2.29617456769133e-08	3.16092587977037e-07	8.88163850888153
IL3RA	-1.56238122424242	5.69263312903226	-6.10030259376786	2.31332388894827e-08	3.18251051405882e-07	8.87445411969956
TMEM130	-1.10162652424242	4.4277773655914	-6.09969472970589	2.31964002434747e-08	3.18917365633143e-07	8.87182152183965
ECRP	-1.09016142272727	4.71180367741936	-6.0942728844052	2.37673415081256e-08	3.26559652929538e-07	8.8483449703797
FLRT1	-1.15092171818182	5.51841965591398	-6.0914793156495	2.40669002112704e-08	3.30465857434907e-07	8.83625229079561
LOC101927503	-1.29977307727273	5.4490165483871	-6.09129842861501	2.40864247981011e-08	3.30524361583068e-07	8.8354693558758
HOXC5	-1.13718683030303	5.36886355913979	-6.09039940350007	2.41836956696314e-08	3.3164898418632e-07	8.83157824400551
GNAO1	-1.19681785303031	6.08892324731183	-6.08917619980576	2.43166634477254e-08	3.33261411580408e-07	8.82628443132805
CDC7	1.10853586818182	6.27738372043011	6.08832707221543	2.44093909768252e-08	3.34320652885624e-07	8.82260982033044
APBA2	-1.07479319393939	5.99774356989247	-6.08726231810166	2.45261583257566e-08	3.3559871304335e-07	8.81800239017011
ANKRD22	0.642915890909092	6.30766264516129	6.08599512171174	2.46658444709905e-08	3.37193305665927e-07	8.81251939292225
HAPLN2	-1.04716764848484	5.21998184946237	-6.08583887710794	2.46831219098403e-08	3.37216606836392e-07	8.811843376025
RP11-60A24.3	-1.23203515909091	5.44357815053763	-6.08564934243428	2.47040965588727e-08	3.37290357431166e-07	8.81102333429443
ERVH-1	-1.59845068484849	7.33001268817204	-6.08545387838513	2.4725745777608e-08	3.37373219324715e-07	8.81017764986409
BREA2	-0.808751072727269	4.33365394623656	-6.08223873904993	2.50845438268437e-08	3.42053345104832e-07	8.79626885514156
RBM34	1.04854899545455	3.78616432258065	6.08209113370698	2.51011386960454e-08	3.42064227390917e-07	8.7956303848021
COL6A2	-0.925749742424238	5.96526532258065	-6.08132290569928	2.51876833723956e-08	3.4286259641422e-07	8.79230750315891
TRIM9	0.980362007575758	4.60599813978495	6.08031453090355	2.5301728307297e-08	3.44148005506413e-07	8.78794616540101
SALL1	0.874410336363637	3.25688093548387	6.07959356449103	2.53835798943302e-08	3.4504459449581e-07	8.78482809093461
HBQ1	-1.50971854848485	5.06537378494624	-6.07914158171188	2.54350267107002e-08	3.45421386185992e-07	8.78287341169282
RP11-930P14.2	-1.09278900454545	4.93049437634409	-6.07889157571311	2.54635277081739e-08	3.45480719920299e-07	8.78179224324167
SYCE1L	0.645962575757577	6.24966952688172	6.07783232160253	2.55846336415594e-08	3.46906485206216e-07	8.77721163476482
SCARNA2	-1.13079449393939	4.60599610752688	-6.07731753692025	2.5643694482671e-08	3.4748971234528e-07	8.77498563725651
LOC101927093	-1.30229988939394	6.39577953763441	-6.07538453348137	2.58666685678957e-08	3.50291958204637e-07	8.76662779039196
SLC5A12	0.8524159	3.80296492473118	6.07434694892607	2.59871421398647e-08	3.51703484935395e-07	8.76214198923226
ENTPD2	-1.26299534242424	5.37567979569892	-6.07402746721505	2.60243482838239e-08	3.51949159672458e-07	8.7607608360973
RP11-295M18.6	1.18506214545454	4.63984832258065	6.07391205790514	2.60378015052774e-08	3.51949159672458e-07	8.76026191709579
TDRD5	-1.00346061515151	4.37550376344086	-6.0680764842961	2.67270626637394e-08	3.61040433512548e-07	8.73503977786125
DBH	-1.05885156969697	5.04072240860215	-6.06717843967423	2.68347186540908e-08	3.62268701830226e-07	8.73115922696084
KCNH4	-0.957780713636363	5.02681434408602	-6.06649982369164	2.6916353323255e-08	3.63144370630383e-07	8.72822701453374
GEN1	0.966726551515154	5.2949122688172	6.06230511657494	2.74264189615933e-08	3.69335619523844e-07	8.71010533848037
FLI1	0.899070824242425	5.4139667311828	6.06005973801624	2.77033534560101e-08	3.72833073795179e-07	8.70040721843508
C21orf2	-0.624577803030297	7.7328564516129	-6.05985045746834	2.77293051053245e-08	3.72950542081178e-07	8.69950338339473
TLE6	-0.651652596969694	5.37296933333333	-6.05911360394197	2.78208688005244e-08	3.73949778402579e-07	8.69632118722614
LOC100289283	-1.18783911515151	7.0807116344086	-6.05713893618048	2.8067718897926e-08	3.77033737602785e-07	8.68779414994366
LOC101927839	-0.8457497030303	4.05573566666667	-6.05676799929631	2.81143293610786e-08	3.77425721007312e-07	8.68619249819528
MAGEB2	1.25216676060606	4.45675420430108	6.05601322345183	2.82094071581953e-08	3.78467473732071e-07	8.68293361530665
SOCS2	0.710701871212123	5.14758011827957	6.05525597624304	2.83051146842624e-08	3.79516379797534e-07	8.67966423695061
GPIHBP1	-1.22540949090909	5.10731167741935	-6.05404858107508	2.84583781213278e-08	3.8086385651374e-07	8.67445172935925
NUTM1	-0.771368274242426	6.29056119354839	-6.05365908149197	2.85079943790858e-08	3.81292223770676e-07	8.6727702959237
C3orf62	0.920041384848485	4.9384897311828	6.05302940424553	2.85883859406771e-08	3.8213142540705e-07	8.67005213611912
RP11-248J18.3	0.879986924242425	6.16593692473118	6.05281466213261	2.8615853347746e-08	3.82226661051577e-07	8.66912517567889
LOC102725438	1.19080319242425	5.03059511827957	6.05269778490721	2.8630813901619e-08	3.82226661051577e-07	8.66862066685987
PPP1R2P9	-0.909376934848486	3.84015264516129	-6.05173896191456	2.87538367887285e-08	3.83158631559631e-07	8.66448199748865
SLC5A10	-1.07845412878788	4.86582431182796	-6.05173163748129	2.87547785605606e-08	3.83158631559631e-07	8.66445038334449
LINC00544	-0.924838963636363	4.19696093548387	-6.05165030411666	2.87652384055008e-08	3.83158631559631e-07	8.6640993286585
FAM101B	1.03068385757576	6.43884009677419	6.05160239249287	2.87714018156442e-08	3.83158631559631e-07	8.66389253132554
ATF6B	-0.711627898484848	6.15881825806452	-6.05072802129712	2.88841108646507e-08	3.84423194015455e-07	8.66011867235705
SV2C	1.00480705454546	4.37271217204301	6.05029173744537	2.89405117541653e-08	3.84937249093793e-07	8.65823572251782
EML5	0.924229425757579	4.54876152688172	6.04795037622958	2.92450519272698e-08	3.88749143298404e-07	8.64813167981501
AAAS	-0.933061528787876	7.70142930107527	-6.04387688538766	2.97824339902034e-08	3.95242053916948e-07	8.6305567173466
MORN1	-0.650812549999997	6.75772039784946	-6.04340028196653	2.98459407058441e-08	3.95764849996539e-07	8.62850075833902
PSMA8	1.02961187878788	3.7501858172043	6.04202396555362	3.00300828914282e-08	3.97944775287126e-07	8.62256403373319
RLTPR	-0.788050653030301	5.69777947311828	-6.04189726359069	3.00470909575345e-08	3.97944775287126e-07	8.62201753559795
NDRG4	-1.17737285757576	5.64798196774194	-6.04079769006914	3.01950933797335e-08	3.99660484134932e-07	8.61727499978993
GRIK1	0.664049768181821	4.51503294623656	6.04016231840805	3.02809415318232e-08	4.00551929095967e-07	8.61453476798704
MIR205	-0.693685890909087	7.27838852688172	-6.03935729738715	3.03900573072301e-08	4.01749878468108e-07	8.61106305068017
C22orf34	-0.883047428787879	5.30369047311828	-6.03917555626712	3.04147447831662e-08	4.01830923450079e-07	8.61027930522888
DSC3	0.774306798484852	5.88580507526882	6.03889795194982	3.04524923410133e-08	4.01928924291286e-07	8.6090821763017
CD248	-0.874109075757574	6.49765276344086	-6.03884803065429	3.04592853404452e-08	4.01928924291286e-07	8.60886690037044
RP11-654A16.3	-1.05248707424242	3.79748882795699	-6.03790849847008	3.05874102544238e-08	4.03373801248047e-07	8.60481549274352
SLC12A3	-0.669816225757573	4.93822359139785	-6.03465258404386	3.1035544991453e-08	4.09034504713891e-07	8.59077759311094
RAP2B	0.595562956060606	7.26396577419355	6.03347703203447	3.11989290145525e-08	4.10937718297519e-07	8.58570999523611
GPR75	0.663463589393938	5.37795258064516	6.03193241895914	3.14148959143554e-08	4.13279560224454e-07	8.57905208861907
SLC18A3	-0.919339007575756	4.91551184946237	-6.03128112885556	3.15063997959276e-08	4.13965204856896e-07	8.57624498591982
LOC101929456	-0.994570928787879	4.38135511827957	-6.03124431064082	3.15115804558476e-08	4.13965204856896e-07	8.57608630093385
WASF1	1.04354385757576	4.88915732258064	6.03109647979216	3.15323900618976e-08	4.13965204856896e-07	8.5754491602947
RP11-744D14.2	0.673221193939393	4.29452747311828	6.03024326619848	3.16527586669983e-08	4.15147689991025e-07	8.57177200123856
RLN3	-0.982320721212121	4.31707484946237	-6.02929683080405	3.17868083669849e-08	4.16653479648119e-07	8.5676933404086
KCNE2	-1.35422404848485	5.48745041935484	-6.02903634645736	3.1823800487261e-08	4.16717304359726e-07	8.56657083241121
GPRIN3	0.793193601515153	5.01865867741935	6.02835224674991	3.19211535211287e-08	4.17655986916326e-07	8.56362293411398
LAMA5-AS1	-1.45598049848484	5.01159640860215	-6.02726342501147	3.20767073439027e-08	4.1916126401989e-07	8.55893132054859
RP11-680F20.10	1.02178282878788	4.8075058172043	6.02714080249003	3.20942724552036e-08	4.1916126401989e-07	8.55840297652508
FXR2	-0.842502656060607	7.98225149462366	-6.02647492510501	3.21898219109181e-08	4.20155758685365e-07	8.55553398991316
SDC3	-1.05614058484848	5.07992787096774	-6.02559388467558	3.23166768524636e-08	4.21557422026052e-07	8.55173816689213
MMP14	-0.59328748333333	6.73189678494624	-6.02484888227041	3.24243288562209e-08	4.22707054215899e-07	8.54852862972372
LINC00922	-0.812462998484846	4.70329782795699	-6.02442412427585	3.24858639701352e-08	4.22999938911189e-07	8.54669881115674
S1PR1	1.25089162878788	4.50123035483871	6.02406687296138	3.25377083954119e-08	4.23420395188852e-07	8.54515984847267
SEPT5-GP1BB	-1.38523447727272	6.0249022688172	-6.02252660048377	3.27621681875241e-08	4.26085279238827e-07	8.5385251351748
HOXA4	-1.1409585	5.11823292473118	-6.02129454575929	3.29428098209336e-08	4.28177433290814e-07	8.5332185973487
PLCD3	-1.06251488181818	6.17619429032258	-6.02108655097787	3.29734023022486e-08	4.28317968478039e-07	8.5323227970941
ZNF543	0.934787471212124	4.51770643010753	6.019960234864	3.31395509767563e-08	4.29960357609755e-07	8.52747216693401
ERVFRD-1	-0.925635386363635	3.79258815053763	-6.01955865782483	3.31989889118671e-08	4.3047359634585e-07	8.52574281722467
WISP2	-1.03731692727273	4.59501833333333	-6.01910419892965	3.32663806506792e-08	4.31089291807186e-07	8.52378579770221
GAPT	1.48994570757576	5.03375512903226	6.01859352810646	3.33422688816063e-08	4.31556180730605e-07	8.52158679136149
UNC13A	-1.0893612560606	5.36762044086021	-6.01651796268375	3.36524674976967e-08	4.35310950534722e-07	8.51265000564876
FGF3	-0.89631376212121	4.1795957311828	-6.01483500424626	3.39060758398633e-08	4.37887670442374e-07	8.50540465544335
RP11-384L8.1	-1.04833427727272	6.49457696774194	-6.01479364916325	3.39123313628827e-08	4.37887670442374e-07	8.50522662763812
HTR2B	1.16618652878788	5.07761013978495	6.01463022483507	3.39370626583424e-08	4.37945861027263e-07	8.50452311413817
RP11-5N11.2	-1.27761336060606	5.23042362365591	-6.0133921261534	3.41250044484099e-08	4.40108901921304e-07	8.49919358316507
REXO1	-1.47672529242424	5.73349741935484	-6.01316129622843	3.41601573655816e-08	4.40283766675141e-07	8.49820000331035
HOXD-AS2	-1.04298753181818	4.80309	-6.01303616510062	3.41792284003377e-08	4.40283766675141e-07	8.49766139824197
POU5F1P4	-1.13479965757576	5.43614605376344	-6.01214242316734	3.43157475162017e-08	4.41779546204419e-07	8.4938145840607
GP2	-0.662348959090906	5.111583	-6.01171393570721	3.43813893637668e-08	4.42344606669437e-07	8.49197039085924
TRHR	-1.03019645454545	3.89000741935484	-6.01156433395557	3.44043366243278e-08	4.42344606669437e-07	8.49132652426343
PGLYRP1	-1.27824926212121	5.3460987311828	-6.01140059794277	3.44294692188855e-08	4.42344606669437e-07	8.49062183362581
KRT72	-0.985889962121209	4.41096449462366	-6.01132323278728	3.44413506439767e-08	4.42344606669437e-07	8.49028887068065
RP11-134G8.8	0.634087878787883	6.14230625806452	6.00860038492271	3.48620970933516e-08	4.4722214583898e-07	8.47857150872414
PRSS3P2	-0.678788274242422	7.19298582795699	-6.00859826625884	3.48624264420522e-08	4.4722214583898e-07	8.47856239227612
LAMB1	1.01144765151515	5.18885061290323	6.00723231774273	3.5075403964549e-08	4.49421773638073e-07	8.4726851121054
AOC4P	-1.09287614090909	5.59011229032258	-6.00696456924065	3.51173010737362e-08	4.49692511798158e-07	8.47153313621925
RP11-231E19.1	1.24373793484849	4.42266391397849	6.00676570109612	3.51484517336051e-08	4.49825398250287e-07	8.47067752945278
AGTR2	0.793385922727273	4.24354772043011	6.00411400782414	3.55664228235374e-08	4.54637142751404e-07	8.45927011148262
SPP2	-1.02086515454546	4.68999522580645	-6.00334523284153	3.56885132603718e-08	4.55770600259141e-07	8.45596330046991
CA14	-1.28837030151515	5.11000782795699	-6.00320243176217	3.57112371610239e-08	4.55770600259141e-07	8.45534907582033
KRTAP1-3	-1.26613183181818	4.37458306451613	-6.00315846020144	3.57182372143605e-08	4.55770600259141e-07	8.45515994396418
BMP2	0.716915362121211	4.48265783870968	6.00258065366292	3.58103468097771e-08	4.56408034031144e-07	8.45267472051011
MIR670HG	-1.0100427530303	5.01338351612903	-6.00214399847968	3.58801103019819e-08	4.57028181458303e-07	8.45079667721938
PYCR1	0.713776175757579	7.8151148172043	6.00113736707589	3.60414481872917e-08	4.58705351108656e-07	8.4464674072793
CLDN11	-0.673757336363633	5.13380984946237	-6.0010583218035	3.60541473901788e-08	4.58705351108656e-07	8.44612746675084
KIR2DL2	-0.980854893939391	4.68204721505376	-6.00076151007797	3.61018717326568e-08	4.59042824720464e-07	8.44485102158962
CCNE2	1.10375457121212	4.52028439784946	6.00059309009759	3.61289796403272e-08	4.59117913809651e-07	8.44412674012629
LOC100134368	-0.875264577272726	4.39100876344086	-5.99977085350458	3.62616102532324e-08	4.60533084119351e-07	8.44059088139444
CENPL	0.735415042424243	5.68411525806452	5.99819695305855	3.65168268335329e-08	4.63231030025378e-07	8.43382323769718
PRRG1	0.943936987878789	5.03635584946237	5.99793036252595	3.65602308349672e-08	4.63510092798817e-07	8.43267699694892
CYP2A7	-0.72817027424242	7.6001231827957	-5.99775736110572	3.65884246389403e-08	4.63596107157176e-07	8.43193316670038
GNAT1	-0.854906340909087	4.59157072043011	-5.99749207917486	3.66316988751926e-08	4.63769395929302e-07	8.43079258893096
BC047651	1.28040834090909	4.86983886021505	5.99642057448392	3.68070022248552e-08	4.65548379776293e-07	8.42618588655506
ZNF566	1.38961994242424	5.46716924731183	5.99596512038063	3.68817667583017e-08	4.66221703084802e-07	8.42422786924927
NEUROD6	-0.96698759090909	5.20148587096774	-5.99564505442513	3.69343962885612e-08	4.66614595818264e-07	8.42285193047605
ZNF503-AS2	-0.631831739393936	6.01238977419355	-5.99154801776586	3.76146555867155e-08	4.74499642211889e-07	8.40524192534923
MATN1-AS1	0.818805175757576	5.47850717204301	5.99141477682076	3.76369844615572e-08	4.74499642211889e-07	8.40466931360525
LRFN3	0.744586521212124	6.49057438709677	5.99135992681159	3.76461801662522e-08	4.74499642211889e-07	8.40443359369552
AKR1B10	2.97677700303031	10.122401344086	5.98882761140087	3.80731456787484e-08	4.79272679621452e-07	8.39355190527484
SLC12A5	1.12631070151515	4.41058308602151	5.98873122154846	3.80894915450283e-08	4.79272679621452e-07	8.39313774537013
ZNF853	-0.717829056060606	7.17017324731183	-5.98872075813928	3.8091266353954e-08	4.79272679621452e-07	8.39309278723915
NUDT9P1	1.11827671212121	4.1850673655914	5.98854818697004	3.81205497186132e-08	4.79362592106185e-07	8.39235130564986
USF2	-0.823175963636364	8.84133523655914	-5.9873432890818	3.83256259737455e-08	4.81661697524948e-07	8.38717451645
NFATC4	-0.642165945454543	6.2294667311828	-5.98649815189765	3.8470118185815e-08	4.83156007889782e-07	8.38354369532695
ZNF616	1.03931101060606	5.34858116129032	5.9863870515833	3.84891527482163e-08	4.83156007889782e-07	8.38306641039678
MAP3K12	-0.645834040909088	7.59368769892473	-5.98590298325793	3.85721953811207e-08	4.83917913547386e-07	8.38098690700993
AVPR2	-0.884650384848483	4.54145469892473	-5.98465228618989	3.87875721800003e-08	4.86338209603779e-07	8.37561439379513
PGBD4	0.738231834848486	6.34144421505376	5.98325036061601	3.90303995110514e-08	4.888168137723e-07	8.36959284671821
BCL6B	-0.745573265151515	6.39581216129032	-5.98207290296468	3.92355031734358e-08	4.90817784932166e-07	8.36453591217678
RP11-474D1.2	1.36116335909091	4.229036	5.9812331750907	3.93824251480655e-08	4.92097839088622e-07	8.3609297234446
CTHRC1	1.21541480151515	4.51591090322581	5.9811436196726	3.93981260433047e-08	4.92097839088622e-07	8.36054514323575
TMEM175	-0.684310642424241	7.50388282795699	-5.98032796512691	3.95414110311401e-08	4.92935932336389e-07	8.35704257271171
LIN9	0.631871468181818	4.33293913978495	5.9795795359657	3.96733380816972e-08	4.94296008527658e-07	8.35382886499576
LRRC39	0.884002237878792	4.64475976344086	5.97938117766815	3.97083756933551e-08	4.94448054780858e-07	8.35297715658101
RP13-30A9.2	0.850991112121215	5.04258768817204	5.97801052963716	3.99513184750188e-08	4.96802001575582e-07	8.34709222436537
LOC100996724	-1.30207387121212	5.45469153763441	-5.97792657967667	3.9966245808842e-08	4.96802001575582e-07	8.346731801125
TMEM200A	0.928664319696972	6.2471823655914	5.97715857551351	4.01030616196626e-08	4.97931018527623e-07	8.34343462416778
CACNA1I	-0.875870666666668	6.17551584946237	-5.97626403758669	4.02630003469344e-08	4.99630377944136e-07	8.3395944504078
FLJ40288	-1.09180095	5.37792904301075	-5.97570381854847	4.03634843328325e-08	5.0059042940616e-07	8.337189607413
FMR1NB	1.13649236363636	3.64202748387097	5.97446796809909	4.05860275058867e-08	5.03062300865753e-07	8.33188484346468
CCL1	-0.967841819696969	4.14700644086022	-5.9714349264105	4.11373309676311e-08	5.09312615650705e-07	8.31886786435227
CNTROB	-0.762378987878789	6.64329562365591	-5.97106374196025	4.12053041003212e-08	5.09710754159562e-07	8.31727504294883
CLCF1	-1.00493946969697	6.95208540860215	-5.97100229913901	4.12165664788673e-08	5.09710754159562e-07	8.31701138460187
CTAGE1	1.0414313	3.99556617204301	5.97061026291301	4.12884975546179e-08	5.10017755874328e-07	8.31532913936078
MMP11	-0.909159645454543	5.8248437311828	-5.96955120916401	4.14834321233651e-08	5.12133545723687e-07	8.31078493504443
FGFR4	-0.739315643939393	5.35827377419355	-5.9682737248593	4.17197784173283e-08	5.14757881395343e-07	8.30530395841481
RAD9B	1.09598529090909	4.32846647311828	5.96811220534115	4.17497552793327e-08	5.14834396821567e-07	8.30461100458222
CHRNB2	-0.820840162121209	6.9795610860215	-5.96740629507861	4.18810162763365e-08	5.16159093026631e-07	8.30158259323091
MEPE	-0.938750575757574	4.88328929032258	-5.96694511666247	4.19669898304686e-08	5.16924458355499e-07	8.29960418637293
C19orf45	-1.20110471515151	5.69596775268817	-5.96613832746465	4.21178108266192e-08	5.18192656613416e-07	8.29614330789496
RP4-781L3.1	-1.51818651363636	8.13934747311828	-5.96437442603306	4.24494158480778e-08	5.21975951603791e-07	8.2885774306561
SCN9A	1.02618298939394	4.1297577311828	5.9626733099278	4.27716524244578e-08	5.25043855781864e-07	8.28128179343109
TFEC	1.42869335454546	4.72106980645161	5.96188604661744	4.29215951954647e-08	5.26585961678522e-07	8.27790574042948
TRPV6	-1.06926962727273	5.27237631182796	-5.96146192305552	4.3002588518245e-08	5.27058570283745e-07	8.2760870359027
IRAK3	0.748624030303031	6.88764611827957	5.96135848905643	4.30223637467996e-08	5.27058570283745e-07	8.2756435042983
SLC29A1	-0.769362654545448	7.1702465483871	-5.96130215855171	4.3033137169191e-08	5.27058570283745e-07	8.27540195692136
ZNF300P1	1.09958470303031	6.25140215053763	5.96040162429431	4.32057289123823e-08	5.28873292181304e-07	8.27154056828187
OMD	0.861936107575759	3.78840727956989	5.96008464315985	4.32666419272466e-08	5.29319697340451e-07	8.27018145053594
SLC7A11	2.1044663530303	7.71582040860215	5.95891621372831	4.34919056633875e-08	5.31775113063237e-07	8.26517186006813
TMCO5A	0.718158036363637	6.20815220430108	5.95795507068505	4.36780716801593e-08	5.33749979775491e-07	8.26105132666147
PRRT3-AS1	0.668542987878788	5.63343206451613	5.95766225558619	4.37349434996357e-08	5.33842427588e-07	8.25979605229252
CFHR3	0.966039392424244	3.73437768817204	5.95531681731023	4.41931236762152e-08	5.38827646444124e-07	8.24974233566683
LOC284825	1.95437293787879	7.04625435483871	5.95487659554847	4.42796460774609e-08	5.39578759798164e-07	8.24785552129425
OR51E1	0.869050616666668	4.87291684946237	5.95471768818396	4.43109191248301e-08	5.39656154515788e-07	8.24717445087487
PRAP1	-0.74642711363636	4.71297551612903	-5.95125310700415	4.49981822909829e-08	5.47718178374898e-07	8.23232740040398
POLL	-1.58063793939394	6.72200213978495	-5.94952583383703	4.5344728675239e-08	5.51626266704284e-07	8.22492680771206
SNORD114-3	0.928135212121214	3.36151730107527	5.94901845107478	4.54470243435541e-08	5.52262706140127e-07	8.22275308065459
LOC101928708	1.15415677272727	4.96392833333333	5.94901335407631	4.54480531237511e-08	5.52262706140127e-07	8.22273124453286
KIR2DS4	-1.05134362878788	4.655533	-5.94852302253844	4.55471291198751e-08	5.53156216467626e-07	8.22063064720763
RP1-272E8.1	1.20103071969697	4.11239577419355	5.94679623899065	4.58977377913256e-08	5.56789699794602e-07	8.21323365838288
CNPY1	1.1301415969697	3.70991375268817	5.94537348310025	4.61886119012625e-08	5.60004592446774e-07	8.20713974332694
TRIM6	1.1455694969697	5.38256293548387	5.94442887310251	4.63827336638629e-08	5.62043488952035e-07	8.20309416941664
PFKFB4	-0.897424513636361	5.86487986021505	-5.94375021113167	4.65226975360921e-08	5.63424212777706e-07	8.20018777352034
MEX3A	-0.657273001515148	6.90169727956989	-5.94295525851423	4.6687173517023e-08	5.65100086829299e-07	8.19678354601308
GPR88	1.1958575969697	3.65478633333333	5.94204778991086	4.68756289867471e-08	5.67064173228503e-07	8.19289773843111
NUDT10	0.605174825757578	5.66486087096774	5.94094162334559	4.71063615457598e-08	5.69537215472854e-07	8.18816145709695
LOC101927095	-0.87185798030303	4.21503632258065	-5.93996303237505	4.73114153800806e-08	5.71697203482291e-07	8.18397174406776
LOC101929122	1.09659789848485	4.09824866666667	5.93866796279707	4.75841357324596e-08	5.74671988371824e-07	8.17842754017743
LRRC74	-1.10328392727273	5.57740102150538	-5.93599045873272	4.81528912686235e-08	5.80892873276196e-07	8.16696682907083
TGM1	-1.25883153636363	5.21582340860215	-5.93338466675012	4.87128384003597e-08	5.87320602851553e-07	8.15581528311236
LOC401312	-0.642124572727273	5.42130964516129	-5.93171033243604	4.90760064475667e-08	5.91041069864076e-07	8.14865108328933
AMOT	0.929750624242427	5.10556664516129	5.9312603380764	4.9174065170228e-08	5.91892833349704e-07	8.14672578554272
LOC101927362	-1.03908406969697	6.00322684946237	-5.9308174583153	4.92707618794535e-08	5.92727265409826e-07	8.14483099117938
LOC152586	1.28333481363636	4.28399175268817	5.92944611181855	4.95713653221796e-08	5.96012406822031e-07	8.13896429211959
CABP4	-0.791509307575757	6.50080007526882	-5.92814776567449	4.98576304583229e-08	5.9878931222658e-07	8.13341045084521
COL8A1	1.10714348939394	4.57267548387097	5.9274879073197	5.00037420862846e-08	6.00211214598895e-07	8.13058803068517
KCNQ1DN	-1.33037040454545	5.77354269892473	-5.92702507472306	5.01064779911348e-08	6.01111176964007e-07	8.12860843492193
LOC284242	0.862633930303033	6.19383667741935	5.92617336806006	5.02960763937342e-08	6.02717896087394e-07	8.1249657541878
EPHA5	0.700955010606062	4.46499735483871	5.92441185021979	5.06904515520863e-08	6.06784755261141e-07	8.11743262662552
LOC100506374	-1.17051728181818	5.41982859139785	-5.92440720961935	5.06914945168285e-08	6.06784755261141e-07	8.11741278242893
MYO3B	0.746626034848485	3.72297693548387	5.9234465381998	5.09078587776764e-08	6.0870169738918e-07	8.11330489630663
SCARA5	-0.788610649999998	4.7981147311828	-5.92323843504467	5.0954847831835e-08	6.08927304056598e-07	8.11241507452437
TMA16	1.29321291363637	5.46837811827957	5.92288453722223	5.10348549381669e-08	6.09547020866557e-07	8.11090188598071
RP4-665N4.4	-0.850169249999999	6.84221329032258	-5.92185949780736	5.12672882215316e-08	6.11985589387566e-07	8.10651927314357
LINC00672	0.926325486363639	4.89107262365591	5.92086837952302	5.14930205317875e-08	6.14341524294946e-07	8.10228201469505
CSF3	-1.66020215151515	5.89097001075269	-5.92051059617449	5.15747476543064e-08	6.14977745433013e-07	8.10075248661905
PDC	1.0555407030303	3.79120796774194	5.92037579983329	5.1605571787468e-08	6.15006632628416e-07	8.10017624138375
ZNF568	0.738158562121213	4.5448055483871	5.91965347730064	5.17710558611438e-08	6.16563713128513e-07	8.09708846149913
PCDH8	1.06467264545454	3.4043646344086	5.91955710504629	5.17931742024922e-08	6.16563713128513e-07	8.09667650273609
LINC00563	0.824495821212122	5.05292233333333	5.91642647948195	5.25167635277934e-08	6.24490937633628e-07	8.08329577195187
PCED1B-AS1	0.907486781818184	4.46700217204301	5.9162981931259	5.2546625961853e-08	6.2450309471897e-07	8.08274752579206
ZNF808	1.01730097575757	5.6413063655914	5.91608343405696	5.25966548885467e-08	6.24754780557647e-07	8.08182974070032
SUMO4	0.623729153030304	9.28458473118279	5.91589805336827	5.26398777149798e-08	6.24925390372902e-07	8.08103751779432
SPG20OS	0.84574549848485	5.58872759139785	5.91483612763313	5.28881478994595e-08	6.27528742254737e-07	8.07649960101765
LINC00348	1.11808710757576	3.91843090322581	5.91470845988303	5.29180731582055e-08	6.27536392161218e-07	8.07595406427271
GUCY1A2	0.647063950000001	4.31464338709677	5.91458617222477	5.29467529545832e-08	6.27536392161218e-07	8.07543152213546
CST8	-1.21874732878788	4.78015672043011	-5.91435197313484	5.300172175593e-08	6.27844246664611e-07	8.07443078959162
CTA-280A3__B.2	-1.24443875151515	4.92274589247312	-5.91253047942294	5.34311658367111e-08	6.31894300943825e-07	8.06664815493001
NIPAL4	-1.08459373484849	5.01502440860215	-5.90997078860643	5.40404446678488e-08	6.38750976439737e-07	8.05571326850002
LINC00925	-0.619141604545452	4.46542207526882	-5.90983000225311	5.4074153496402e-08	6.38800720027871e-07	8.0551118970721
LRRC7	0.714315712121214	3.52751669892473	5.90924129670995	5.4215333097403e-08	6.40119314553525e-07	8.05259730050295
LA16c-380H5.5	-0.836366440909093	7.53397582795699	-5.9085813560181	5.4374027211139e-08	6.41643152713899e-07	8.04977856390838
SPATC1	-0.864770674242422	4.76812980645161	-5.90716289808719	5.47166690026473e-08	6.44983533251674e-07	8.04372052958014
LINC00319	-1.09095039090909	4.43907187096774	-5.90675129236441	5.48164934411134e-08	6.45808677352487e-07	8.04196274177805
FLJ12120	1.05343153636364	4.65084305376344	5.90620293938084	5.49497609601913e-08	6.46861177443051e-07	8.03962105183414
PLVAP	-0.934812842424244	6.05994548387097	-5.90613795556113	5.49655752514646e-08	6.46861177443051e-07	8.0393435510087
MAGEL2	-0.708781309090906	3.82835568817204	-5.90492389832814	5.52618500190695e-08	6.49641748269778e-07	8.03415940695503
PP13	-1.555936	6.25065167741935	-5.90447673082378	5.53713710287248e-08	6.50043791013932e-07	8.03225007840442
CA3	1.32879477272727	4.47386065591398	5.90441662492476	5.53861085444124e-08	6.50043791013932e-07	8.03199344148242
LOC102724387	0.808173787878791	5.77563167741936	5.90324631270697	5.5673830975303e-08	6.53066704192422e-07	8.02699673978277
AK021933	0.928002633333333	4.87043362365591	5.90237097980263	5.58899936429854e-08	6.55247386218303e-07	8.02325975712074
HCN3	-1.14221950454545	6.12169702150538	-5.90169474329223	5.60575550476804e-08	6.56856221321684e-07	8.02037293014983
LOC102724561	-0.609413030303027	7.78929566666667	-5.90121121501304	5.61776692758168e-08	6.57907653054914e-07	8.0183088583057
KCNQ2	-0.835525810606059	4.8192351827957	-5.89913215812878	5.66970246826436e-08	6.63272486481883e-07	8.00943470679954
SLC29A4	-1.03050591212121	5.82137697849462	-5.89881797506805	5.67759186014965e-08	6.63836793410802e-07	8.0080937846743
CD300LB	-0.883726748484847	6.03676677419355	-5.89856772183263	5.68388365209777e-08	6.64213797099433e-07	8.00702573579137
LOC400622	1.06862397575758	4.18684675268817	5.89664692257802	5.73240483134315e-08	6.69161693897059e-07	7.99882868952619
OLIG1	1.28150375454545	4.03821250537634	5.89645892466031	5.73717567976278e-08	6.69357770310254e-07	7.99802646960106
HMHB1	1.06796048787879	4.39284335483871	5.89603514760375	5.74794426468335e-08	6.70253016195225e-07	7.99621818123813
TTC38	-1.09226625454545	7.07511478494624	-5.89580918757839	5.75369425646729e-08	6.70562408124557e-07	7.99525401688236
APCDD1L	-1.25756833181818	5.10366822580645	-5.89223542355606	5.84539204227786e-08	6.80600402645727e-07	7.98000709456994
RASGRP1	1.19015092121212	6.3649548172043	5.89211309198498	5.84855622683752e-08	6.80600402645727e-07	7.97948525932575
ZNF280C	1.02003715	6.09215551612903	5.89208614387489	5.84925348353052e-08	6.80600402645727e-07	7.97937030622684
LOC101927018	0.991880257575759	4.05791667741935	5.8915818876641	5.86231573129936e-08	6.81753946538971e-07	7.97721933407616
AC136289.1	1.05408341515152	3.7884413655914	5.8893932418528	5.91934389206238e-08	6.88016492961453e-07	7.9678843369413
CYP4F3	1.51954788333333	7.59152852688172	5.88750934916434	5.96886826882571e-08	6.93028812295721e-07	7.95985042586841
CACNA2D3	0.892056031818184	5.47776916129032	5.88517545018897	6.03078836065582e-08	6.99842932270317e-07	7.94989906263807
PPAPDC2	0.695479492424241	7.60857879569893	5.88456769235858	6.04701610012212e-08	7.00974767837497e-07	7.94730797563371
PSG4	0.695949781818184	5.94242932258065	5.88264194041997	6.09871992112492e-08	7.0617394168382e-07	7.93909861254214
LOC102723493	0.974671121212119	4.86708804301075	5.8824480039534	6.1039509013569e-08	7.0617394168382e-07	7.93827194062877
CDIPT-AS1	-0.840193684848484	5.05175195698925	-5.88241239378716	6.10491188155588e-08	7.0617394168382e-07	7.9381201503816
SORCS1	0.818967169696974	4.93308938709677	5.88059708523811	6.15409776423331e-08	7.11103697901323e-07	7.93038285148875
ACY1	-1.19597226363636	5.21865097849462	-5.87924823203713	6.19089735067335e-08	7.14974353234564e-07	7.92463440254947
C11orf72	-0.715195507575754	6.3157443655914	-5.87866955783093	6.20675111336769e-08	7.16423180217825e-07	7.92216843218459
SEMA3B	-1.00138907424242	4.61313870967742	-5.87793038120099	6.22706023346344e-08	7.18384455489703e-07	7.91901865459257
REG1P	-0.881849266666668	4.38309701075269	-5.87713412321549	6.24901084861612e-08	7.20532912225418e-07	7.91562584300172
RFPL3S	1.15657498181818	4.02436010752688	5.87672681239597	6.26026869221356e-08	7.21063075857407e-07	7.91389039453349
RP11-29H23.4	0.850069269696969	6.70722451612903	5.87552009832531	6.2937388769182e-08	7.24532810424171e-07	7.90874921110842
ERICH1-AS1	-0.905700128787879	5.1715574516129	-5.87460715980387	6.31917766273222e-08	7.27074777411284e-07	7.90485997140197
RFTN2	-0.845919565151513	5.82214670967742	-5.87197534668064	6.39308004384411e-08	7.35187229258632e-07	7.89364963248875
CD86	0.937618781818182	6.57104683870968	5.87178615248565	6.39842533994391e-08	7.35411371078267e-07	7.89284383829617
FABP7	0.785643615151516	4.23375933333333	5.86987122845722	6.45277573659382e-08	7.40831852760339e-07	7.88468867768212
ZNF573	0.9638377469697	6.43690422580645	5.86918781930152	6.47228240575287e-08	7.41931197534e-07	7.88177850953853
LOC100133461	-1.34997543484848	5.49325207526882	-5.86802806596857	6.50551831913926e-08	7.45346527421384e-07	7.87684027269332
LOC101929133	-0.711416246969695	3.47992619354839	-5.86745574139531	6.52198167877322e-08	7.46837605881308e-07	7.87440347467255
GVINP1	0.960805092424244	5.25375298924731	5.86705898949032	6.53341860782978e-08	7.47751831574767e-07	7.87271427943434
TMEM26	1.18326366363636	3.49002378494624	5.86585596813225	6.56821815541412e-08	7.51337537967974e-07	7.8675926609076
MSS51	1.0111059439394	4.78281264516129	5.86543601532042	6.58040893673843e-08	7.5233460990567e-07	7.86580490983967
MAMDC4	-1.12780998181818	5.29167949462366	-5.86184789767878	6.68547997292668e-08	7.63541051338367e-07	7.85053256714217
ROBO3	-1.20465113030303	6.31413558064516	-5.85736537664703	6.81906345205928e-08	7.77976817654856e-07	7.8314593000963
RP11-166P13.4	0.851025843939396	5.27515079569892	5.85659454895737	6.8422980126623e-08	7.80216541159502e-07	7.82818007478749
GRIK5	-0.959592543939393	6.11971390322581	-5.85431704076633	6.91140347540298e-08	7.87681741349348e-07	7.81849233848194
HAB1	-1.12862059393939	6.73377125806452	-5.85001568766666	7.04379580865803e-08	8.02347998109842e-07	7.80020055757694
PLAT	1.01881707575757	6.51653356989247	5.84374742009334	7.24120670148668e-08	8.24401103648752e-07	7.77355535790994
OR2B6	0.91898055909091	5.02837955913979	5.84340354086591	7.25219282264515e-08	8.25217989393369e-07	7.7720939719182
CER1	0.974513090909094	5.26106496774194	5.84217531958948	7.29156559844078e-08	8.2926240267141e-07	7.76687471296063
RP11-157E16.1	1.09674218181818	4.48257991397849	5.84189497660581	7.30058191642067e-08	8.29851972798809e-07	7.76568348130619
PCDHB2	1.23628135757576	4.40958021505376	5.84058799826313	7.34276158118546e-08	8.3352619834029e-07	7.76013022296567
LTA	-1.16181338939394	4.51002975268817	-5.84053572305089	7.34445361796099e-08	8.3352619834029e-07	7.7599081211426
AC010145.4	-0.831823378787877	4.1077453655914	-5.83993744388266	7.36384597103424e-08	8.35289264833815e-07	7.75736627588445
SOAT2	-1.03327941060606	5.01589815053763	-5.83944634086238	7.37980200106729e-08	8.36223090168032e-07	7.75527986780832
LOC101928725	0.614625781818186	6.63677275268817	5.83914274534231	7.38968288339604e-08	8.36904775926035e-07	7.75399010914382
PADI1	-0.721596940909094	6.70824598924731	-5.83823245885566	7.41938733147706e-08	8.39829656433896e-07	7.75012314200823
LINC00515	0.789560565151517	5.76632260215054	5.83788627036523	7.4307149495297e-08	8.4067242171952e-07	7.74865257923234
ANKRD55	1.10534597272727	4.37850750537634	5.83620916567464	7.48583271472027e-08	8.46465909162155e-07	7.74152902764249
C11orf65	0.778351954545455	6.25623356989247	5.83541986530282	7.51191192629442e-08	8.48660023447641e-07	7.73817677624849
CCDC79	-0.875359016666668	4.04133275268817	-5.83538472649433	7.51307502054644e-08	8.48660023447641e-07	7.73802754244209
RP13-270P17.3	0.729298236363642	6.14279264516129	5.8345424027217	7.54100901119805e-08	8.51371267614612e-07	7.73445033400932
BLK	-0.744877569696969	4.76936687096774	-5.83371725305796	7.56847251101937e-08	8.53688182854071e-07	7.73094629116559
TMEM51-AS1	-0.730016972727271	4.85786608602151	-5.83368896208118	7.56941586348858e-08	8.53688182854071e-07	7.73082615603401
RP11-112L7.1	1.11293186363636	3.28280247311828	5.82931689003223	7.71659972989871e-08	8.69382156874228e-07	7.71226375772948
PHLDB1	-1.26534741212121	4.75806695698925	-5.82887280579739	7.73170619377402e-08	8.70631128029031e-07	7.71037867835787
LA16c-381G6.1	-1.48926212121212	5.1825468172043	-5.82837687636078	7.74861066510436e-08	8.72081160822088e-07	7.70827360100642
CD70	-1.18955754696969	6.27190978494624	-5.82803179467911	7.7603947169023e-08	8.72953699739234e-07	7.70680887747836
HIGD1B	-1.03994562727273	4.8086532688172	-5.82768186338568	7.77236237695081e-08	8.73845975651572e-07	7.70532361019261
VASH2	0.855227151515154	4.89144369892473	5.82706255777696	7.79358715652653e-08	8.75502877220154e-07	7.70269509663046
WSCD2	-0.737696074242423	5.75658552688172	-5.82691011165464	7.79882051267922e-08	8.75502877220154e-07	7.70204809056609
UNC119	-0.749226083333332	7.484602	-5.82689821643742	7.79922901153448e-08	8.75502877220154e-07	7.70199760566298
NME8	-0.814803296969695	3.47580784946237	-5.82637852115707	7.81709665542721e-08	8.77053942884045e-07	7.69979199526302
CD101	0.74635228787879	6.12274084946237	5.82545211456462	7.84904735327007e-08	8.80182658662403e-07	7.69586050824784
ZBTB20-AS1	-0.883763192424237	4.78601089247312	-5.82532301228502	7.85351012789002e-08	8.80227268681835e-07	7.6953126464741
KCNJ14	0.615527681818182	5.76174921505376	5.82502687730061	7.86375627695971e-08	8.80919702127705e-07	7.69405598152101
IGFL2	-1.05076314242424	4.54961546236559	-5.82450037278116	7.88200559740612e-08	8.82507493310404e-07	7.69182180356379
PIDD1	-0.986054239393936	6.57892608602151	-5.82434938068411	7.88724685852881e-08	8.82637950773038e-07	7.69118109837775
WFDC11	-0.945248154545455	4.18471539784946	-5.82165645621255	7.98130192456301e-08	8.9270202414508e-07	7.67975549029019
EMR2	0.938284130303033	5.80893176344086	5.81793763627013	8.11300410408703e-08	9.06964330768717e-07	7.66398119369404
RP11-90P13.1	-1.19393809393939	5.59291658064516	-5.81692152609476	8.14935997883696e-08	9.09754542584188e-07	7.65967191976889
MLKL	0.733682871212126	7.51987633333333	5.81688865556027	8.15053874053801e-08	9.09754542584188e-07	7.65953252323111
C7orf61	0.664206431818183	5.94380690322581	5.81624053751751	8.17381501389108e-08	9.11879393667169e-07	7.65678407480073
SLC22A11	-0.865004574242426	4.27032370967742	-5.81432966608486	8.24282254436727e-08	9.19104425209727e-07	7.64868154170414
GLIPR1L1	1.14623264090909	5.02844849462366	5.81031145005021	8.38980749774021e-08	9.34531335164952e-07	7.63164739965659
CXCR5	-0.906298277272725	5.18505350537634	-5.80925144010457	8.42901006534063e-08	9.38415341670365e-07	7.62715468175959
LOC388882	-0.982126340909089	4.89490347311828	-5.80907513503309	8.43554784280018e-08	9.38660601171609e-07	7.62640747183997
CRYGD	-1.03041114090909	6.33686995698925	-5.80852740597902	8.45589066322561e-08	9.40440967752889e-07	7.624086172893
SLC38A3	-1.28282025909091	5.7483597311828	-5.80758944715938	8.49083884263506e-08	9.43843040546302e-07	7.6201112990056
ZNF778	0.775761040909092	5.46068143010753	5.8074622193272	8.49559025679681e-08	9.43886667114818e-07	7.61957215687587
LOC401068	0.639235028787876	5.82710151612903	5.80655832731142	8.52942211148655e-08	9.47159520010922e-07	7.61574197111896
LINC00629	1.21172005757576	4.45898521505376	5.80578408799093	8.55850651092197e-08	9.4990210142237e-07	7.61246140011482
RP6-201G10.2	1.08848029545455	4.77777386021505	5.80511742954001	8.58362775069057e-08	9.52202230089413e-07	7.6096368281836
LOC102546299	0.638363821212121	4.32026182795699	5.80472450898053	8.59846786075434e-08	9.52491474803995e-07	7.60797212949226
HFM1	1.00522018939394	3.6743854516129	5.80464837876789	8.60134611872364e-08	9.52491474803995e-07	7.60764959230402
FZD9	-1.16391567878788	4.82475412903226	-5.80451156233988	8.60652112452161e-08	9.52491474803995e-07	7.60706995369117
EMD	-0.708435584848487	8.13745606451613	-5.80446643856927	8.60822857759037e-08	9.52491474803995e-07	7.60687878300945
LINC00550	1.19476790454546	3.6630574516129	5.80249398268638	8.68319141177364e-08	9.59805139512743e-07	7.59852297964554
LOC728099	0.798088478787879	4.98418475268817	5.80232213506094	8.68975277020165e-08	9.60040339214012e-07	7.5977950536256
RP1-86D1.3	1.20214652121212	6.01199505376344	5.80183340336347	8.70843982411189e-08	9.6124572046268e-07	7.59572489917324
KIR2DS1	-0.685691907575758	5.2803634516129	-5.80179558869077	8.70988734492011e-08	9.6124572046268e-07	7.59556472833535
MMP12	1.85435758939394	6.53127420430108	5.80168869214218	8.71398055448527e-08	9.6124572046268e-07	7.59511195142403
SFRP5	-1.12411785757576	5.12542690322581	-5.8012511193701	8.73075552138945e-08	9.62290670180824e-07	7.59325858442314
TCN1	1.33350875606061	8.21212204301075	5.80120979951832	8.73234121596619e-08	9.62290670180824e-07	7.59308357494274
LOC100127974	0.944588683333333	4.27112827956989	5.79958592193988	8.7948840786176e-08	9.68689826237973e-07	7.58620612906082
FAM71B	-0.637326580303034	4.43186307526882	-5.79935936387695	8.80364479598555e-08	9.69161791623138e-07	7.58524668144632
TBCCD1	0.590702566666666	7.55044923655914	5.79839243637659	8.84113124510412e-08	9.72483786241515e-07	7.58115204911907
CTSW	-1.24140632575757	5.89255506451613	-5.79834940740005	8.84280306229585e-08	9.72483786241515e-07	7.58096984237157
TAS2R40	1.13905280454546	3.89834134408602	5.7970626745064	8.89294076583681e-08	9.76509834398734e-07	7.57552144574501
STXBP5-AS1	0.710412089393942	4.48344322580645	5.79654640072212	8.91313592593456e-08	9.78231349924921e-07	7.57333555215153
CCIN	-1.02747874848485	4.71293733333333	-5.79560474504431	8.95008702489231e-08	9.81789181545177e-07	7.56934883247949
CATSPERB	0.854793942424244	5.81183961290323	5.79520409713854	8.96585431698e-08	9.83020806986759e-07	7.56765268708507
PALM3	-1.24705856363636	5.5344905483871	-5.79393991264857	9.01578492934213e-08	9.87994973987725e-07	7.56230111151788
KRT82	0.722714972727271	5.84656021505376	5.79295249461811	9.05497438788879e-08	9.90785322866821e-07	7.55812152782845
RP1-199J3.7	-1.13528458939394	4.92979539784946	-5.79281550772149	9.06042445096167e-08	9.90880964955172e-07	7.55754171021985
NLGN4Y	0.860051351515152	4.09555297849462	5.79035105422281	9.15902626492893e-08	1.00065365661338e-06	7.54711163039737
BLZF1	1.02625042727273	6.02597801075269	5.78981325528851	9.1806832326238e-08	1.00208564628856e-06	7.54483582797658
SLC22A12	-0.976326866666668	5.58668596774194	-5.78979575617778	9.18138876067469e-08	1.00208564628856e-06	7.54476177868586
FAM65A	-0.597667387878785	7.62676774193548	-5.78949442803869	9.19354605629821e-08	1.00290703427245e-06	7.54348669394974
PMCHL2	0.850457306060607	4.13519680645161	5.78928633405599	9.20195099307945e-08	1.0030054889004e-06	7.54260615213441
NHLH1	-0.87048180909091	4.97621892473118	-5.78915368776268	9.20731253278606e-08	1.0030054889004e-06	7.54204487205248
ZNF160	0.833610615151516	9.67457788172043	5.78839415773898	9.23807180443353e-08	1.00573759101661e-06	7.53883110883454
DNAH8	-0.876102169696968	3.93062223655914	-5.78732589693024	9.2815050449464e-08	1.00951629160298e-06	7.53431136009132
LOC101927870	1.10405071060606	3.96047827956989	5.78731118427833	9.28210463000618e-08	1.00951629160298e-06	7.53424911443781
NR5A2	0.742359877272729	4.08396753763441	5.78714272501909	9.28897256944768e-08	1.00975608443183e-06	7.5335364095195
ALPI	-1.00926322878788	4.46837668817204	-5.78523911972664	9.36692902310947e-08	1.01771942331366e-06	7.52548344949624
HGFAC	-0.800634524242421	4.35748397849462	-5.7844250573502	9.4004625506195e-08	1.02085063225233e-06	7.52204003912712
TRPC4	-0.976794415151514	4.83168709677419	-5.78320633132765	9.45088606736412e-08	1.02581196442457e-06	7.51688536039338
FAM3B	0.878264351515156	9.40899965591398	5.78302330273629	9.45848161684803e-08	1.02612204875364e-06	7.51611127314822
GGTLC2	-1.04238715	5.98585817204301	-5.78246590014224	9.48165039985207e-08	1.02812046949623e-06	7.51375390728006
FAM43B	-1.01980997575757	5.04650601075269	-5.78172270244212	9.51262869130798e-08	1.03096327167959e-06	7.51061094204287
KRBA2	0.656479406060605	6.72314650537634	5.78112857015001	9.53746513074599e-08	1.0331379186652e-06	7.50809850641951
OR2B2	1.11796898636364	3.99197598924731	5.78091856015762	9.5462593951634e-08	1.03357350471434e-06	7.50721045594898
IQCF6	-0.89293186969697	4.12442210752688	-5.77975772327518	9.59501399774909e-08	1.03781435118511e-06	7.50230200051955
DSEL	0.848567663636365	4.24405468817204	5.77742623044718	9.693676405305e-08	1.04796240080117e-06	7.49244496165191
TRPC5OS	0.926737975757578	3.78068177419355	5.77727128527493	9.70026849431918e-08	1.04815176634724e-06	7.49178995337603
HIPK1-AS1	0.956569415151514	4.71894862365591	5.77625339177351	9.74368414019022e-08	1.05126923952008e-06	7.48748716010378
NT5M	-0.999579836363636	4.75963524731183	-5.77545088202274	9.77804777898816e-08	1.05445142732176e-06	7.48409507706876
ITGA9-AS1	0.905563503030305	5.36740511827957	5.77490713236769	9.8013989445266e-08	1.05591787435213e-06	7.48179685764688
CALHM1	0.740024687878789	5.59305383870968	5.77395373588145	9.84247468541274e-08	1.05981574757796e-06	7.47776746378077
KCNH7	0.661956428787877	4.68547421505376	5.77334792283511	9.86866317310035e-08	1.06210751665166e-06	7.47520724326484
BMP1	-0.820032598484849	5.74533744086022	-5.77235389919332	9.91178198467394e-08	1.06621821706969e-06	7.47100668205516
NBPF20	0.604579371212121	6.69620291397849	5.77201222759969	9.926645765937e-08	1.06728692857795e-06	7.46956291885046
USP26	-0.899509486363638	3.8290717311828	-5.77008989832343	1.00106824845405e-07	1.07578818124189e-06	7.46144069394657
RP11-945A11.2	1.15601281515152	4.21491746236559	5.76915912426694	1.00516232167008e-07	1.07911675326941e-06	7.45750844290347
CTA-250D10.23	-0.613743095454544	5.33686507526882	-5.76892132299687	1.00621094404692e-07	1.07970722410268e-06	7.45650384899736
PADI3	-1.07365663484848	5.08683221505376	-5.76751736913296	1.01242385526336e-07	1.08487154643891e-06	7.45057322681601
RNF217	0.819801340909093	6.27901333333333	5.76745982696199	1.01267929932923e-07	1.08487154643891e-06	7.45033016995385
UCP1	-0.917967583333332	4.17285148387097	-5.76738135920796	1.01302773940125e-07	1.08487154643891e-06	7.44999872572112
PPY2	-0.983574133333333	4.53826795698925	-5.76662324653223	1.01640025361538e-07	1.0879451849623e-06	7.446796601011
PLEKHM3	0.678170056060607	6.52409220430108	5.76510329499657	1.02319514135019e-07	1.09413667115047e-06	7.44037720725575
CPE	1.06632582727273	6.62424924731183	5.76468491397156	1.02507332330868e-07	1.09506352949808e-06	7.4386103477096
ZFP69B	0.975624695454547	4.25205625806452	5.76450879604576	1.02586495922075e-07	1.09536882775967e-06	7.43786660433734
C11orf53	-1.1802501	5.96958401075269	-5.76321152888434	1.0317146178115e-07	1.10107187452392e-06	7.43238859285418
CLEC4GP1	0.745017150000002	5.34388410752688	5.76253527491592	1.03477698301156e-07	1.10379609803608e-06	7.42953318297012
KIF14	0.849834200000002	4.65811553763441	5.76155681286423	1.03922369879495e-07	1.1074797055473e-06	7.42540201019597
LINC00466	1.00172831363637	4.5649783655914	5.76155034705319	1.03925314568769e-07	1.1074797055473e-06	7.42537471193643
GPX2	1.54334446515152	9.73739907526882	5.76028323203083	1.04503975830162e-07	1.11255142727022e-06	7.42002530722088
AGBL3	1.27422607575758	4.73681090322581	5.76028318055368	1.04503999402772e-07	1.11255142727022e-06	7.42002508990998
CRX	-0.809025145454544	4.50024616129032	-5.75958532433167	1.04824045153929e-07	1.11523853669583e-06	7.41707917233608
CTD-2537I9.5	1.06345275909091	4.93134602150538	5.75896690336388	1.05108466004158e-07	1.11733859737557e-06	7.41446872139377
LINC00839	-0.950842154545453	4.37246143010753	-5.75679687261242	1.06112509260565e-07	1.12735523379342e-06	7.40530972645387
GNRH2	-1.0632425469697	5.60681056989247	-5.75670578619796	1.06154859227154e-07	1.12735523379342e-06	7.40492531575921
IQCH-AS1	-0.911906768181815	6.57224446236559	-5.75615863871371	1.06409601356214e-07	1.12950662145464e-06	7.40261625721214
ADORA2A-AS1	-0.782204783333332	4.44676224731183	-5.75342344811164	1.07692095402458e-07	1.14255984019835e-06	7.3910748197297
PARPBP	0.824056251515153	4.37977995698925	5.75292185720273	1.07928927774328e-07	1.14451175417498e-06	7.38895858173749
R3HDML	-0.876365531818183	4.66146893548387	-5.75235515570876	1.08197118917155e-07	1.14679413266376e-06	7.38656774327829
FAM200A	0.826301663636361	6.16140984946237	5.75173445497775	1.08491616873736e-07	1.14935297054005e-06	7.38394921639541
ZNF876P	0.984695456060606	3.11165788172043	5.75048905662434	1.09084887628031e-07	1.15507293726034e-06	7.3786957023074
PTPRR	0.941854796969699	4.05881244086021	5.74966528127021	1.0947906079409e-07	1.15868014781781e-06	7.37522103188289
HAND2	-0.960290256060605	4.24654382795699	-5.74929106083526	1.09658585895208e-07	1.16001319930377e-06	7.37364265390305
SLC4A10	1.06870179090909	3.59668339784946	5.74794693889713	1.10305792127454e-07	1.16628985484761e-06	7.3679738477364
OTX2	1.06293816969697	3.99151107526882	5.74742444702073	1.10558388599907e-07	1.16839011554045e-06	7.36577041775786
SGPP2	0.867490193939394	9.04892830107527	5.74574805790802	1.11372676405644e-07	1.17642143165259e-06	7.35870146008888
SLC26A9	0.712501263636364	6.06224412903226	5.74473362708377	1.1186828504106e-07	1.18059225920055e-06	7.35442430460084
PLA2G4F	-0.856190627272729	6.63500865591398	-5.74471670016006	1.11876573191075e-07	1.18059225920055e-06	7.35435293845345
NAA11	0.827714292424246	4.84987268817204	5.74454452922304	1.11960909786789e-07	1.18090674160892e-06	7.35362704866438
HES6	-1.5795783030303	7.49913347311828	-5.74408483696101	1.1218639274651e-07	1.18267356975304e-06	7.35168899066218
MMRN2	0.613931337878788	4.89753338709677	5.74303724748142	1.12701913205776e-07	1.18660222361897e-06	7.34727263723492
DIAPH2-AS1	0.769833533333336	4.53267220430108	5.74198607438191	1.13221537353562e-07	1.19072324907918e-06	7.34284155834191
ZIC1	-0.755365077272725	4.69167491397849	-5.74173238389419	1.13347295933114e-07	1.19146715831828e-06	7.34177221754574
FRMD8P1	-0.981436443939391	5.55111174193548	-5.73911302827526	1.14653807379054e-07	1.20403178709313e-06	7.33073257266259
AX746830	1.10459432121212	5.48552495698925	5.7335227370054	1.1749189784642e-07	1.23204336850672e-06	7.30717946290145
MFAP5	0.773054842424242	3.9766051827957	5.733127879946	1.17694950166566e-07	1.23357524245248e-06	7.30551625499489
C12orf61	0.988289777272731	5.30155141935484	5.73137194125443	1.18602113592764e-07	1.2424819389152e-06	7.29812058676734
C16orf82	-0.900893739393939	4.95893082795699	-5.73122374982457	1.18678986817357e-07	1.24268606409238e-06	7.29749648270739
SSPO	-1.21917192121212	5.87585340860215	-5.72964668476244	1.19500117384324e-07	1.25067933390051e-06	7.29085519079455
RP11-216L13.19	0.944643477272726	5.20462832258065	5.72893383040347	1.19873109156448e-07	1.25357974595074e-06	7.28785352276726
LOC101928557	-1.00281435454545	4.77717321505376	-5.72889582099902	1.19893029180013e-07	1.25357974595074e-06	7.28769347875515
RP4-633H17.2	0.883908256060608	3.98491021505376	5.72764717797666	1.20549231706303e-07	1.25922482555151e-06	7.28243616923957
RP11-297L17.2	-0.830142349999997	4.84150670967742	-5.72706875270599	1.20854408011205e-07	1.26180393012277e-06	7.2800009409598
CTD-2611O12.6	-0.77227196363636	4.26170861290323	-5.72643139730767	1.21191555004492e-07	1.26471418412881e-06	7.27731774597591
LOC100129406	0.901701934848485	6.48277996774194	5.72583367242379	1.21508578121917e-07	1.26741172960115e-06	7.27480151970278
WNK4	-0.993441772727269	6.00435823655914	-5.72546723112682	1.21703335174822e-07	1.26883197875571e-06	7.27325898328294
DHX58	-1.18044456818182	6.94116432258065	-5.72294901960378	1.23050042623079e-07	1.28163810628194e-06	7.26265982660428
RHCG	-0.929373589393939	5.21804759139785	-5.72169314106757	1.23727132583094e-07	1.28807083122804e-06	7.25737465877693
MAGEB3	0.974428633333335	3.90272003225806	5.71832659193304	1.25560275848682e-07	1.30527230591808e-06	7.2432097828414
ANXA3	0.815008924242425	9.4640185483871	5.71744129979686	1.26046747891096e-07	1.30866805808427e-06	7.23948554241392
LOC100505942	-0.812996995454547	4.09155297849462	-5.71729254516255	1.26128670787008e-07	1.30866805808427e-06	7.23885978941592
KCNJ5	-0.741867878787877	6.02743655913978	-5.71658760237882	1.26517612437891e-07	1.31144680695553e-06	7.23589447406178
TMEM72-AS1	-0.814993725757576	5.59892882795699	-5.71623364459148	1.26713347568171e-07	1.3128472862398e-06	7.2344056294893
RIPPLY1	0.939412916666667	4.67178115053763	5.71525253590573	1.27257447732306e-07	1.31733330166598e-06	7.23027904360211
ACN9	0.63491470909091	7.29534551612903	5.7140003616672	1.27955210430154e-07	1.32318153135366e-06	7.22501283370794
MYL10	-0.809311719696969	6.75730295698925	-5.71345655512345	1.28259411271517e-07	1.32569417263648e-06	7.22272594330636
ZGLP1	-0.762840353030298	7.12844043010753	-5.71293282395773	1.28553053840883e-07	1.32801548843306e-06	7.22052357459193
TBXA2R	-0.652062627272725	6.02043683870968	-5.71283735190572	1.28606653701124e-07	1.32801548843306e-06	7.2201221105391
ANGPTL3	0.902692113636365	4.12859202150538	5.71254281794976	1.28772149183464e-07	1.32909061888405e-06	7.2188836028118
GALR3	-1.12842384393939	5.75078898924731	-5.71232174148591	1.28896507153939e-07	1.32974033630843e-06	7.21795400192748
GLYCTK-AS1	1.12797995909091	4.91793323655914	5.71212740447713	1.2900592133877e-07	1.33023534317606e-06	7.21713685149683
PPM1J	-0.929419675757571	5.87667735483871	-5.71119612995424	1.29531508444723e-07	1.33488089615175e-06	7.21322120168064
EXTL3	-0.864259918181816	6.44198222580645	-5.70864808413596	1.30980336967502e-07	1.34802671896116e-06	7.20250920734072
RP11-245J9.5	1.05423524242424	4.75612580645161	5.70836278798917	1.31143545339138e-07	1.34906524027254e-06	7.20130996306158
TUBA8	-0.996439974242422	5.31599507526882	-5.70799934380263	1.31351749035317e-07	1.35056541956826e-06	7.19978226435034
LOC100130548	1.05331695606061	4.38294461290323	5.7056562801678	1.32701820964295e-07	1.3631523866987e-06	7.18993456070327
LOC100505727	0.631694677272729	5.26971677419355	5.70249632933208	1.34544196934992e-07	1.38047337623376e-06	7.17665660268652
CLDN9	-0.661754401515149	7.30444583870968	-5.70243660398024	1.3457926005493e-07	1.38047337623376e-06	7.17640567350566
RGS7BP	0.908179443939394	5.10084650537634	5.70210791125738	1.34772387284071e-07	1.38179984576196e-06	7.17502473137841
PYY	-0.958063901515151	4.61633025806452	-5.70173225937472	1.34993439361819e-07	1.38341123328956e-06	7.17344654550952
ZEB2	0.848402021212118	4.94354031182796	5.70145097228492	1.35159195747694e-07	1.38445469475902e-06	7.17226483681202
LOC157860	-0.996110686363632	5.91107341935484	-5.7006806989661	1.35614125367543e-07	1.38845781120982e-06	7.16902900189661
C1QTNF4	-1.19141626969697	4.56321635483871	-5.69841887252109	1.36958690796782e-07	1.4008991452591e-06	7.15952852094534
DOCK8	0.670282640909095	7.15406601075269	5.69690396226167	1.37866559338658e-07	1.40951958258702e-06	7.15316636324057
CTD-2256P15.2	-1.04655733030303	6.42586824731183	-5.69539286672329	1.38778031312039e-07	1.41721509482138e-06	7.14682103218604
KCNH5	0.654396234848487	4.30666369892473	5.6953307761123	1.38815609869593e-07	1.41721509482138e-06	7.14656032103689
DLGAP1	0.629655522727276	5.76716490322581	5.69414517280388	1.39535083162319e-07	1.42388910970634e-06	7.14158237357813
VPS9D1-AS1	-1.24378159545454	5.93375886021505	-5.69317273464414	1.40127932655368e-07	1.4292653102776e-06	7.13749980479395
SLC6A15	0.591291331818184	4.22980023655914	5.69231676427665	1.40651824571825e-07	1.43339317988592e-06	7.13390647679935
C9orf172	-1.19068813939394	5.95939995698925	-5.69229523278489	1.4066502758186e-07	1.43339317988592e-06	7.13381609182844
INTS6	0.705297143939394	7.64430564516129	5.69152764884549	1.4113650270219e-07	1.43752108631854e-06	7.13059403226464
LOC101928937	0.874531527272729	4.89059017204301	5.69071790063848	1.41635559251187e-07	1.44192590504241e-06	7.12719520686207
TNNC1	-1.12816105454545	4.30383572043011	-5.68915026824752	1.42606639761391e-07	1.45112978260957e-06	7.12061590787927
TAAR5	-0.942246333333334	4.85333852688172	-5.68884202446745	1.42798351509966e-07	1.45171619887173e-06	7.11932232158943
CBR3-AS1	-0.859153113636363	5.9224056344086	-5.68812468005778	1.43245483538518e-07	1.45557846107136e-06	7.11631201982034
RP11-210M15.2	0.934370165151518	3.84360538709677	5.68767977083534	1.43523493205218e-07	1.45769494100459e-06	7.11444507083131
RNF165	0.804071633333334	4.48556244086021	5.68721220949444	1.43816228685661e-07	1.45932362509808e-06	7.11248314342283
ZMIZ1-AS1	-0.634382789393941	6.36447494623656	-5.68679650664187	1.44076988610373e-07	1.46128482968104e-06	7.11073888362829
PRR11	0.766081353030298	10.7062006021505	5.68625926103398	1.44414677356026e-07	1.46402407465702e-06	7.10848472961063
TMEM171	0.592450353030303	5.0930972688172	5.68345069664606	1.46192712931819e-07	1.48004561897089e-06	7.0967023289953
FOXD3-AS1	-1.13625705909091	4.91050316129032	-5.68230586624977	1.46923631709887e-07	1.48667491637659e-06	7.09190037435016
RP5-1027O15.1	1.09089240606061	5.02189705376344	5.68027904551856	1.48226472354315e-07	1.49915741819726e-06	7.08340007882894
PAX5	-0.783231062121209	5.30797615053763	-5.68012290997178	1.48327305794254e-07	1.4994768812646e-06	7.08274532147303
KRT16	-1.00205591060606	4.38060862365591	-5.67962168548399	1.48651455668528e-07	1.50205255298474e-06	7.08064348559294
FBP2	-0.996263424242422	4.13204483870968	-5.6790019068277	1.49053238748179e-07	1.50540990291655e-06	7.0780446276688
ZSCAN10	-0.824590506060607	4.79003893548387	-5.67791234263455	1.4976215671863e-07	1.51186468139171e-06	7.07347619400061
PNPLA2	-1.06130754696969	8.92527684946237	-5.67693827386933	1.50398731656079e-07	1.51758347403575e-06	7.06939237797062
SLC6A18	-0.996437759090909	4.90614249462366	-5.67656990557038	1.50640160276246e-07	1.51931161184063e-06	7.06784806931771
ZNF804A	1.15619816515152	4.1968405483871	5.67626646128357	1.50839323617481e-07	1.52015150814702e-06	7.06657597749951
ZNF880	0.805555818181819	6.13827272043011	5.6762291354765	1.50863839983742e-07	1.52015150814702e-06	7.06641950341111
ATP1A2	0.713724716666669	4.24904077419355	5.67547260726979	1.51361587916871e-07	1.52427044305691e-06	7.06324815661111
OR10A4	-1.20111678333333	4.44737772043011	-5.67539400128455	1.5141339812577e-07	1.52427044305691e-06	7.06291865400545
LOC101928098	1.14906648030303	3.92633448387097	5.67507127214932	1.51626295661863e-07	1.52570437093959e-06	7.06156585267162
ZIC4	0.685185484848484	4.79894166666667	5.67314013794464	1.52906381317021e-07	1.53676904795503e-06	7.05347178571433
LOC102724165	-1.18553913030303	5.65852559139785	-5.67309140134927	1.5293882415919e-07	1.53676904795503e-06	7.05326753055083
HMX2	1.10985746060606	4.77137232258065	5.67215812533772	1.53561390800585e-07	1.54230907068454e-06	7.04935633204207
ADAM30	0.733960313636364	4.16717024731183	5.67173075945336	1.53847306894695e-07	1.54386682855285e-06	7.04756541891563
PCDHB3	-0.993459789393938	4.90485786021505	-5.67171317189087	1.53859084511732e-07	1.54386682855285e-06	7.04749171813003
LOC283112	1.25878645	3.42889304301075	5.67124191445235	1.54174994884736e-07	1.54632021270684e-06	7.04551695201764
ZMYM5	0.820881446969699	6.17074109677419	5.67098958712507	1.54344405893677e-07	1.54689340466415e-06	7.0444596272926
OR1F2P	-1.04328896060606	4.40660125806452	-5.6706545388737	1.54569637832399e-07	1.54812716818814e-06	7.04305571292092
DLL1	-0.691245721212121	8.49694786021505	-5.66988009230522	1.55091485980029e-07	1.55263570846581e-06	7.03981079100262
DOCK10	1.0152327939394	4.96020949462366	5.66975531392651	1.55175727563461e-07	1.55276118514749e-06	7.03928799105757
RP11-304C12.3	-1.0639281060606	4.54178329032258	-5.66873611895121	1.55865501228536e-07	1.55822325189415e-06	7.03501794706537
FBXL18	-0.671015887878788	6.69467302150538	-5.66755913144589	1.56665813765434e-07	1.56550139883558e-06	7.03008727216598
BOC	-0.592373403030302	7.00818908602151	-5.66711605925033	1.56968132711261e-07	1.56779886795648e-06	7.02823126742365
C16orf74	-1.33734937575758	5.25715847311828	-5.66569865992162	1.57939112395695e-07	1.57676972790059e-06	7.0222943307327
LOC100130370	-1.10236094393939	5.59874721505376	-5.66534121917203	1.58184904680487e-07	1.57849581841072e-06	7.02079726303653
FGF17	-1.19761148484848	5.78114008602151	-5.66432947276833	1.5888266541203e-07	1.58472834492496e-06	7.01656001664416
GPR21	-0.830354034848481	5.99860712903226	-5.66304534450318	1.59772631561159e-07	1.59287134614427e-06	7.01118254700305
MAOB	-0.949319078787875	8.14093670967742	-5.6613191002616	1.60976725423052e-07	1.60266207462564e-06	7.00395458167845
MTCP1	0.977961865151516	5.67259304301075	5.66042111279958	1.6160661112768e-07	1.60819373040385e-06	7.00019503512511
OR10D1P	-1.10498800151515	4.90375533333333	-5.65987497193427	1.61990880135018e-07	1.61127722482484e-06	6.9979086831071
CABYR	1.75429587424243	7.98991530107527	5.65894594737166	1.62646611763277e-07	1.61557327115688e-06	6.99401968023534
ZNRF2P1	0.960666809090912	4.70264487096774	5.65801502521947	1.63306297493893e-07	1.62138219437541e-06	6.9901230434331
NAIP	0.875929757575761	6.39059511827957	5.65662340028297	1.6429735727053e-07	1.63047432371038e-06	6.98429858355561
MUCL1	1.64323382575758	11.0424990537634	5.65527464132409	1.65263525353594e-07	1.63781069931658e-06	6.97865419494847
PLXDC2	0.912081486363635	6.08886096774194	5.65514969335102	1.65353312297952e-07	1.63795088037505e-06	6.97813133617585
C3orf55	0.864284186363635	4.26161260215054	5.6530111311919	1.66897519470775e-07	1.65249148908101e-06	6.96918315054429
TMEM55A	1.29169076666667	4.51274511827957	5.64904867632041	1.69796238505189e-07	1.67812311665512e-06	6.95260775446063
NXPE1	0.72812763939394	4.74327450537634	5.64860234570701	1.70125832017481e-07	1.68061348836977e-06	6.9507410561165
FLJ31104	0.842605550000001	5.2654061827957	5.64655926453659	1.71642586293162e-07	1.69482378640772e-06	6.94219714591886
TMPRSS13	-0.81511487121212	6.15073977419355	-5.64488014013211	1.72899079242446e-07	1.70567501681819e-06	6.9351763801345
PAPOLB	0.829943010606065	4.00680595698925	5.64323541422657	1.74138586871971e-07	1.71712065579493e-06	6.92830042423296
APC2	-1.07229646666666	5.73854083870968	-5.64251821841114	1.74681812229112e-07	1.72169320073245e-06	6.92530241360312
LOC101927934	-1.11656785757576	5.5279742688172	-5.63967512799698	1.76851673999558e-07	1.74228669189556e-06	6.91341959347712
LOC100289094	0.82628942727273	4.58278977419355	5.63919536871744	1.7722042957947e-07	1.74512559441285e-06	6.91141470571275
NPL	0.895943966666668	6.67184896774194	5.63827512647194	1.77929866183398e-07	1.75131514651604e-06	6.9075692958325
NKAIN4	-0.62427156969697	5.0291335483871	-5.6376631949103	1.78403161711042e-07	1.75517585810582e-06	6.9050123906066
GUCA2A	-1.26352737727273	5.74199189247312	-5.63676978208076	1.79096388302993e-07	1.7611958184891e-06	6.90127958167788
RUFY2	0.608859134848489	6.71369513978495	5.63382196985348	1.81402500329222e-07	1.78218582282403e-06	6.88896523488246
FAM228A	1.0326916030303	4.44552398924731	5.63252045767272	1.82429945314136e-07	1.79000325263084e-06	6.88352922704742
ERV3-2	0.850447553030302	5.64818346236559	5.63222705559281	1.82662352009106e-07	1.7905706520621e-06	6.88230386315103
DOPEY2	0.630670474242425	6.81921058064516	5.63146732424465	1.83265494547589e-07	1.7956701443138e-06	6.87913106708005
IRS4	0.600194712121215	6.07593715053763	5.63070782517148	1.83870407104769e-07	1.80064087068833e-06	6.87595944948388
GRM4	-0.957443799999995	6.55571934408602	-5.63062171348601	1.83939115450382e-07	1.80064087068833e-06	6.87559986597198
BC027448	0.65292453787879	5.23251748387097	5.62987443890633	1.84536423935464e-07	1.80485624385661e-06	6.87247952377387
RP11-467D6.1	0.989650316666667	4.94021992473118	5.62912698997515	1.85135776783999e-07	1.80990072707933e-06	6.8693586554981
RSU1P2	0.946162790909091	4.02098348387097	5.6289684453858	1.85263153566378e-07	1.81032866756605e-06	6.86869670075103
PLCH2	-1.21947368939394	6.15593361290323	-5.62767076363035	1.86308967451261e-07	1.81890639368333e-06	6.8632789667277
DEPDC1	0.779258365151515	4.61621751612903	5.6268494396622	1.86973873112873e-07	1.82441123837559e-06	6.85985030924941
LDB3	-0.670053572727269	5.65802435483871	-5.62617586486678	1.87520906283053e-07	1.8276922285083e-06	6.85703862020456
LOC101928251	-0.892028377272724	4.5604664516129	-5.62614438545025	1.87546510194211e-07	1.8276922285083e-06	6.85690722035796
BCAT1	0.972362680303029	5.49626760215054	5.62512003817826	1.88381542836901e-07	1.83388106818124e-06	6.85263163568204
GSR	0.683030206060611	10.1723209569892	5.62505382861949	1.88435641299679e-07	1.83388106818124e-06	6.85235529269664
LOC100130502	-0.607920260606061	5.27784822580645	-5.62453795056868	1.88857677343802e-07	1.8371626887703e-06	6.85020219452122
AK056982	0.657915825757579	5.62684208602151	5.622602617649	1.9044924625848e-07	1.8518131919538e-06	6.84212563758037
STAB2	-0.734128156060605	4.63295779569892	-5.62110880768045	1.91686715672335e-07	1.86300904002188e-06	6.83589257845584
ZKSCAN2	-0.617470286363636	6.85808295698925	-5.62071290965162	1.92015997984041e-07	1.86478054624494e-06	6.83424079326908
PTP4A3	-0.673942959090909	6.804622	-5.62068261033158	1.92041221858604e-07	1.86478054624494e-06	6.834114379301
ANKRD24	-0.793906713636359	5.2120801827957	-5.62031899748557	1.92344179724804e-07	1.86688519397621e-06	6.83259735002559
GAD1	1.13302669545455	6.25879224731183	5.62008470662558	1.92539636582972e-07	1.86794502265577e-06	6.83161989046207
SOX17	0.846276789393938	4.24975191397849	5.61981984787263	1.92760829491589e-07	1.86900781037258e-06	6.83051492588207
TACR2	-0.970889427272726	5.28009988172043	-5.61974688303019	1.928218088285e-07	1.86900781037258e-06	6.830210528232
BSN-AS2	0.772648337878792	5.04076865591398	5.61782916574547	1.94431321511846e-07	1.8837654747282e-06	6.82221081133302
CEACAM5	1.57274212272728	10.7943779354839	5.61623777125964	1.95776963978464e-07	1.8951070084889e-06	6.81557335697594
MDGA2	0.863376551515152	3.43387168817204	5.61498576667824	1.96842049164179e-07	1.90456556416494e-06	6.81035209089667
AC106801.1	-0.960734925757575	5.98690074193548	-5.61332565470666	1.98263088924811e-07	1.91745820794009e-06	6.80342976310756
RP11-567C2.1	1.00810333181818	4.33990993548387	5.61246168917613	1.99006614534377e-07	1.92378983532473e-06	6.79982759991698
ASAP1-IT2	0.849122534848487	4.94514582795699	5.61190944826576	1.99483304363476e-07	1.92753747107841e-06	6.79752526390647
KCTD19	-1.19954064848485	4.78800101075269	-5.61144844694408	1.99882095206717e-07	1.93052938876283e-06	6.7956033979523
LOC253805	0.963320640909092	4.12781323655914	5.61121764467299	2.00082045428147e-07	1.93159902438747e-06	6.79464123665323
CDC42EP5	0.82664581060606	10.4378598494624	5.61065301875742	2.00572024159343e-07	1.9354664042542e-06	6.79228752352206
APOH	-0.748319006060609	4.92935351612903	-5.60840074194836	2.02538283140968e-07	1.95269990344369e-06	6.78289978368779
MGC50722	-0.600640821212122	6.20416775268817	-5.60750724459333	2.03323546163755e-07	1.95939833939918e-06	6.77917609954926
LOC401220	1.18086703181818	4.66626715053763	5.60672931187614	2.04009676796805e-07	1.96513591697421e-06	6.77593427241706
TCL1B	-1.02320551060606	4.97195919354839	-5.60492103659835	2.05613355516827e-07	1.97882293349394e-06	6.76839962018826
ZFHX4-AS1	0.879130857575761	3.73453889247312	5.60473558168935	2.05778525164281e-07	1.97953273385489e-06	6.76762694121438
CETP	-0.673490648484847	3.56106424731183	-5.60349289459034	2.06888650949661e-07	1.98932808510833e-06	6.7624497359418
C3orf70	0.855744856060609	4.56077815053763	5.603204066587	2.07147509520074e-07	1.99093305421558e-06	6.76124651951353
OBSCN	-0.586366454545452	5.84637515053763	-5.60120486479974	2.08948006509412e-07	2.00645682170945e-06	6.75291896413428
ARHGEF19	-1.01084614848485	6.86066895698925	-5.59938714653755	2.10598385462184e-07	2.01961799769625e-06	6.74534863503046
WNK3	0.649608537878791	5.04171650537634	5.59919190472184	2.10776412452922e-07	2.02043047156068e-06	6.74453557491294
LUM	1.09274959545455	4.24602713978495	5.59821014640119	2.11673848690896e-07	2.02652599095555e-06	6.74044737648617
[truncated: 2,630 more rows]
